# Supplementary material for: Epigenetic profiling for the molecular classification of metastatic brain tumors
Source: Nat Commun. 2018 Nov 6;9:4627. doi: 10.1038/s41467-018-06715-y (PMC6219520; doi:10.1038/s41467-018-06715-y)
Supplement: Supplementary file 4 — Supplementary Data 1-10 [file 41467_2018_6715_MOESM4_ESM.xlsx]

## Sheet: Supplementary table 1
PatientID	Gender	Age at primary tumor (years)	Primary cancer type	Stage at initial diagnosis	Previous neoadjuvant and/or adjuvant systemic therapy	First recurrence site	Extracranial disease	Previous metastatic systemic therapy	Systemic therapy before BM in research	Chemotherapy before BM in research	Targeted therapy before BM in research	Radiation therapy before BM in research	Age at BM diagnosis (years)	BM cancer-specific subtypes	Localization of BM	Number of BM	Days to Last Follow-up or Death from primary tumor	Overall Survival Status
BCBM-01	Female	37.7461	Breast Cancer	N/A	Adriamycin, Docetaxel, Trastuzumab	Brain	Yes	Trastuzumab and Erlotinib. Abraxane and Trastuzumab. Lapatinib and Capecitabine. Carboplatin, Trastuzumab and Lapatinib. Temozolomide	Yes	Yes	Yes	Yes	43	HER2+	Cerebellum	2	3179	Dead
BCBM-02	Female	50.1375	Breast Cancer	IV	No	Liver	Yes	Trastuzumab, Abraxane and Carboplatin	Yes	Yes	Yes	N/A	51	HER2+	Cortex and Cerebellum	> 3	1296	Dead
BCBM-03	Female	34.0006	Breast Cancer	N/A	Adjuvant chemotherapy (drug regimen N/A)	Lung	Yes	Chemotherapy (drug regimen N/A). Exemestane and Zoledronic acid. Paclitaxel and Bevacizumab. Capecitabine	Yes	Yes	Yes	Yes	52	HR+/HER2-	Cortex	2	6849	Alive
BCBM-05	Female	49.8036	Breast Cancer	N/A	N/A	Brain	No	Chemotherapy (drug regimen N/A). Lapatinib and Trastuzumab	Yes	Yes	Yes	Yes	53	HER2+	Cortex	3	1529	Alive
BCBM-06	Female	47.3545	Breast Cancer	III	Adriamycin, Cyclophosphamide. Tamoxifen	Liver and bone	Yes	Trastuzumab and Fulvestrant. Lapatinib and Capecitabine. Gemcitabine, Lapatinib, Capecitabine and Zoledronic acid. TDM1. Docetaxel, Carboplatin and Trastuzumab	Yes	Yes	Yes	Yes	62	HER2+	Cortex	1	5643	Alive
BCBM-07	Female	76.6331	Breast Cancer	IA	Docetaxel and Cyclophosphamide	Brain	No	No	Yes	Yes	No	Yes	79	HR-/HER2-	Cerebellum	1	1328	Dead
BCBM-08	Female	39.6359	Breast Cancer	N/A	Adriamycin, Cyclophosphamide, Paclitaxel and Trastuzumab	Lung and bone	Yes	Trastuzumab, Fulvestrant and Zoledronic acid	Yes	Yes	Yes	N/A	50	HER2+	Cortex	1	4777	Alive
BCBM-09	Female	23.998	Breast Cancer	N/A	N/A	Chest wall and mediastinum	Yes	Carboplatin and Abraxane. Carboplatin and Gemcitabine. AN/Astrozol and Fulvestrant. CMF. Capecitabine. Liposomal Doxorrubicin	Yes	Yes	Yes	Yes	73	HR-/HER2-	Cortex	> 3	18240	Alive
BCBM-10	Female	74.6913	Breast Cancer	IV	No	Bone	Yes	ZoledroN/Ate. Letrozole. Liposomal Doxorrubicin	Yes	Yes	Yes	N/A	77	HR+/HER2-	Cortex	2	1324	Dead
BCBM-11	Female	38.204	Breast Cancer	IIA	Adjuvant chemotherapy (drug regimen N/A)	Brain, lung, and liver	Yes	No	Yes	Yes	No	Yes	40	HR-/HER2-	Cortex and Cerebellum	2	907	Alive
BCBM-12	Female	48.4887	Breast Cancer	N/A	Docetaxel, Carboplatin and Trastuzumab	Mediastinum	Yes	Trastuzumab. Endocrine therapy (drug regimen N/A)	Yes	Yes	Yes	Yes	50	HER2+	Cortex and Cerebellum	> 3	989	Alive
BCBM-13	Female	49.6557	Breast Cancer	IIIB	Adriamycin, Cyclophosphamide, Docetaxel and Bevacizumab. Tamoxifen followed by Letrozole	Brain	No	No	Yes	Yes	Yes	Yes	56	HR-/HER2-	Cerebellum	1	3724	Alive
BCBM-14	Female	39.4312	Breast Cancer	N/A	Adriamycin, Cyclophosphamide and Docetaxel	Bone, liver, and lung	Yes	Chemotherapy (drug regimen N/A)	Yes	Yes	No	Yes	44	HR+/HER2-	Cortex	> 3	2075	Alive
BCBM-15	Female	60.0992	Breast Cancer	IIA	Letrozole	Bone	Yes	Zoledronic acid and Fulvestrant. Denosumab	Yes	Yes	Yes	Yes	65	HR+/HER2-	Cortex	1	2511	Dead
BCBM-16	Female	72.5708	Breast Cancer	IV	No	Brain and liver	Yes	No	No	No	No	No	72	HR+/HER2-	Cerebellum	2	2239	Alive
BCBM-17	Female	37.0335	Breast Cancer	IIIC	Neoadjuvant Adriamycin and Cyclophosphamide followed by Paclitaxel. Tamoxifen	AdreN/Al gland	Yes	No	Yes	Yes	Yes	N/A	40	HR+/HER2-	Cortex	1	1303	Alive
BCBM-20	Female	55.3053	Breast Cancer	IV	No	Bone, liver, and lung	Yes	Carboplatin, Docetaxel and Trastuzumab. Vinorelbine and Trastuzumab. Capecitabine	Yes	Yes	Yes	Yes	57	HER2+	Cerebellum	1	1084	Dead
BCBM-21	Female	43.206	Breast Cancer	IIA	Tamoxifen	Brain	No	No	Yes	No	Yes	Yes	46	HR+/HER2-	Cortex	> 3	1905	Alive
BCBM-22	Female	57.6003	Breast Cancer	IIB	Adriamycin, Cyclophosphamide, Paclitaxel. AN/Astrozole	Liver, bone, and lymph node	Yes	Capecitabine and Zoledronic acid. Vinorelbine. Gemcitabine. Letrozole and Palbociclib	Yes	Yes	Yes	Yes	69	HR+/HER2-	Cortex	3	4554	Dead
BCBM-23	Female	35.6119	Breast Cancer	IIIA	Adriamycin and Cyclophosphamide followed by Paclitaxel	Thyroid, lung, and bone	Yes	Oophorectomy and AN/Astrozole. Zoledronic acid. Fulvestrant. Exemestane. Capecitabine. Denosumab. Everolimus and Exemestane	Yes	Yes	Yes	Yes	46	HR+/HER2-	Cerebellum	> 3	4357	Dead
BCBM-24	Female	59.3983	Breast Cancer	IB	Adjuvant chemotherapy (drug regimen N/A). Letrozole	Chest wall	Yes	Trastuzumab and Pertuzumab	Yes	Yes	Yes	Yes	71	HER2+	Cortex	3	4737	Alive
BCBM-25	Female	55.3738	Breast Cancer	IV	No	Bone and lung	Yes	Adriamycin and Cyclophosphamide followed by Paclitaxel. Letrozole. Zoledronic acid. Capecitabine.	Yes	Yes	Yes	No	67	HR+/HER2-	Cortex and Cerebellum	> 3	5125	Alive
BCBM-26	Female	53.8474	Breast Cancer	N/A	Adjuvant chemotherapy (drug regimen N/A)	Brain	No	No	Yes	Yes	No	Yes	57	HR-/HER2-	Thalamus	1	1883	Alive
BCBM-27	Female	40.0007	Breast Cancer	N/A	Adjuvant chemotherapy (drug regimen N/A)	Breast	Yes	Chemotherapy (drug regimen N/A). Fulvestrant	Yes	Yes	Yes	No	58	HR+/HER2-	Cortex	N/A	9131	Dead
BCBM-28	Female	40.0007	Breast Cancer	N/A	Adjuvant chemotherapy (drug regimen N/A)	Breast	Yes	Fulvestrant. Bevacizumab and Irinotecan	Yes	Yes	Yes	N/A	65	HR+/HER2-	Cortex	N/A	9131	Dead
BCBM-31	Female	33	Breast Cancer	IV	No	Liver	Yes	Docetaxel, Trastuzumab and Pertuzumab. Abraxane	Yes	Yes	Yes	N/A	35	HER2+	N/A	N/A	N/A	N/A
BCBM-32	Female	38.0007	Breast Cancer	IV	No	Liver and bone	Yes	Chemotherapy (drug regimen N/A)	Yes	Yes	No	N/A	41	HER2+	N/A	N/A	N/A	N/A
BCBM-33	Female	38.425	Breast Cancer	IA	Neoadjuvant Taxotere, Carboplatin, Herceptin and Pertuzumab	Brain	No	No	Yes	Yes	Yes	Yes	40	HER2+	Cerebellum	1	935	Alive
BM-01	Female	54	Lung and Breast Cancer	N/A	Cisplatin and Gemcitabine. MAGE Vaccine	Brain	No	Cisplatin and Gemcitabine. MAGE Vaccine	Yes	Yes	Yes	Yes	58	Adenocarcinoma	N/A	N/A	1642	Dead
BM-02	Female	68	Lung and Breast Cancer	N/A	N/A	Lymph node recurrence (breast cancer)	Yes	No	N/A	N/A	N/A	No	68	Adenocarcinoma	N/A	N/A	N/A	N/A
BM-03	Female	76.2286	Lung and Breast Cancer	N/A	Adjuvant chemotherapy (drug regimen N/A). Tamoxifen followed by Letrozole	Brain	Yes	No	Yes	Yes	Yes	N/A	80	Adenocarcinoma	Cortex	3	1752	Alive
BM-04	Female	53.8583	Lung Cancer	IIIB	Adjuvant chemotherapy (drug regimen N/A)	Brain	No	Chemotherapy (drug regimen N/A)	Yes	Yes	No	Yes	55	Adenocarcinoma	Cortex	2	736	Alive
LCBM-01	Female	58.8939	Lung Cancer	IV	No	Hiliar lymphadenopathy and bone	Yes	Carboplatin, Pemetrexed and Bevacizumab	Yes	Yes	No	Yes	62	BM NSCLC	Cortex	3	1551	Dead
LCBM-02	Female	63.768	Lung Cancer	IB	No	Lung	Yes	Erlotinib	Yes	No	Yes	No	65	BM NSCLC	Cerebellum	1	1074	Dead
LCBM-03	Female	74.3053	Lung Cancer	N/A	Carboplatin, Paclitaxel	Brain	No	No	Yes	Yes	No	No	74	BM NSCLC	Cortex	1	703	Alive
LCBM-04	Female	71.4689	Lung Cancer	IV	No	Brain	No	No	No	No	No	No	71	BM NSCLC	Cortex	1	137	Alive
LCBM-06	Female	67.8419	Lung Cancer	IV	No	Brain	No	No	No	No	No	No	67	BM NSCLC	Cortex and Cerebellum	2	328	Alive
LCBM-08	Female	66.8747	Lung Cancer	IV	No	Brain	No	No	No	No	No	No	66	BM NSCLC	Cortex	1	18	Dead
LCBM-09	Female	60.5024	Lung Cancer	IIIB	Carboplatin and Paclitaxel	N/A	Yes	Erlotinib	Yes	Yes	Yes	Yes	63	BM NSCLC	Cortex	2	1146	Alive
LCBM-10	Female	68.6037	Lung Cancer	N/A	Adjuvant chemotherapy (drug regimen N/A)	AdreN/Al gland	Yes	Chemotherapy (drug regimen N/A)	Yes	Yes	No	Yes	71	BM SCLC	Cerebellum	3	583	Alive
LCBM-12	Female	86.152	Lung Cancer	IV	No	AdreN/Al gland and bone	Yes	Carboplatin and Pemetrexed	Yes	Yes	No	N/A	86	BM NSCLC	Cerebellum	1	360	Dead
LCBM-14	Male	64.7351	Lung Cancer	IV	No	Mediastinum	Yes	Etoposide, VP-16 and Carboplatin	Yes	Yes	No	Yes	67	BM SCLC	Cortex	1	1050	Alive
LCBM-15	Male	88.3648	Lung Cancer	IV	No	Brain	No	No	No	No	No	No	88	BM NSCLC	Cortex	1	623	Dead
LCBM-16	Female	69.1759	Lung Cancer	IV	No	Brain	No	No	No	No	No	No	69	BM NSCLC	Cortex	> 3	519	Alive
LCBM-17	Female	64.6968	Lung Cancer	IV	No	Brain	No	No	No	No	No	Yes	64	BM NSCLC	Cortex	> 3	129	Dead
LCBM-18	Male	61.4032	Lung Cancer	IV	No	Brain	No	No	No	No	No	No	61	BM NSCLC	Cortex	> 3	277	Dead
LCBM-19	Female	81.0253	Lung Cancer	III	Carboplatin plus Gemcitabine. Erlotinib. Pemetrexed. Clinical trial	Brain	No	No	Yes	Yes	Yes	No	83	BM NSCLC	Cortex and Cerebellum	> 3	975	Dead
LCBM-20	Male	43.9596	Lung Cancer	IV	No	Brain	No	No	No	No	No	No	43	BM SCLC	Cortex and Cerebellum	2	315	Alive
LCBM-21	Female	76.5619	Lung Cancer	IV	No	Brain	No	No	No	No	No	No	76	BM NSCLC	Cortex	> 3	66	Dead
LCBM-22	Female	68.9268	Lung Cancer	IV	No	Brain	No	No	No	No	No	No	68	BM NSCLC	Cerebellum	2	11	Alive
MBM-09	Male	59.7762	Melanoma	IIA/IIB	No	Scalp and regioN/Al lymph node	Yes	No	No	No	No	Yes	65.8692	NRAS	Sellar	1	2995	Dead
MBM-10	Female	50.5811	Melanoma	IIIB	Vaccine therapy	RegioN/Al lymph node	Yes	Biochemotherapy. Vaccines. Ipilimumab	Yes	Yes	Yes	No	63.4114	d-WT	Cortex	1	5999	Dead
MBM-11	Male	80.4743	Melanoma	IV	No	Brain and lung	Yes	No	No	No	No	No	80.4743	N/A	Cortex and Cerebellum	> 3	1461	Alive
MBM-12	Male	43.3539	Melanoma	IV	No	Brain	N/A	No	No	No	No	Yes	43.3539	NRAS	Cortex	2	760	Dead
MBM-14	Male	59.9952	Melanoma	IIIC	No	Scalp	Yes	No	No	No	No	Yes	61.6503	BRAF	Cortex	2	943	Dead
MBM-15	Female	44.4552	Melanoma	N/A	Chemotherapy (drug regimen N/K)	Brain	Yes	Chemotherapy (drug regimen N/A)	Yes	Yes	No	Yes	45.3731	NRAS	Cortex	2	2404	Alive
MBM-16	Female	44.4415	Melanoma	N/A	N/A	N/A	Yes	Biochemotherapy (Cisplatinum, Vinblastine, Dacarbazine, IL-2 and INF)	Yes	Yes	Yes	N/A	44.7761	BRAF	Cortex	1	1232	Alive
MBM-17	Female	31.1896	Melanoma	N/A	No	Brain	Yes	No	No	No	No	No	52.7078	BRAF	Cortex	1	8187	Dead
MBM-18	Female	65.2526	Melanoma	II	No	Left thigh (skin)	N/A	No	No	No	No	No	75.4442	NRAS	Cortex	1	3881	Dead
MBM-19	Male	54.2971	Melanoma	IB	No	Left neck lymph node	Yes	No	No	No	No	Yes	56.0992	BRAF	Cortex	2	1185	Dead
MBM-20	Female	61.59	Melanoma	IIB	No	Lung	Yes	No	No	No	No	No	70.4148	d-WT	Cortex	1	3710	Alive
MBM-21	Female	55.9158	Melanoma	IIIC	DTIC	Brain	N/A	DTIC	Yes	Yes	No	No	58.4476	Wild Type	Cortex	1	2014	Dead
MBM-22	Male	48.2115	Melanoma	IIA	No	Brain	Yes	No	No	No	No	No	52.5435	NRAS	Cortex	1	2684	Dead
MBM-23	Male	70.2471	Melanoma	IIB	No	Right posterior chest lymph node	Yes	No	No	No	No	Yes	72.59	NRAS	Cortex	1	1187	Dead
MBM-24	Male	64.7817	Melanoma	I/II	DTIC	Liver	Yes	DTIC	Yes	Yes	No	No	70.6064	NRAS	Cortex	1	2252	Dead
MBM-25	Male	49.4442	Melanoma	IB/IIA	No	Brain	N/A	No	No	No	No	No	51.384	BRAF	Cortex	2	3541	Dead
MBM-26	Male	69.3648	Melanoma	IIB	No	Lung	Yes	No	No	No	No	No	74.4962	NRAS	Cortex	1	2078	Dead
MBM-27	Male	70.9788	Melanoma	IIA	No	Bone	Yes	No	No	No	No	Yes	82.0253	BRAF	Cortex	1	4217	Dead
MBM-28	Male	44.2991	Melanoma	IIC	No	Brain	N/A	No	No	No	No	No	46.883	BRAF	Cortex	1	4867	Alive
MBM-29	Male	74.488	Melanoma	IB/IIA	No	Brain	N/A	No	No	No	No	No	74.321	NRAS	Cortex	1	209	Dead
MBM-30	Male	60.8336	Melanoma	IIB	N/A	Brain	N/A	No	N/A	N/A	N/A	N/A	63.9979	d-WT	Cortex	2	1296	Alive
MBM-31	Male	65.2143	Melanoma	0	No	Left axilla lymph node	Yes	No	No	No	No	No	71.6968	NRAS	Cortex	2	2465	Dead
MBM-32	Female	41.538	Melanoma	IB	DTIC and VMCL (Vaccine)	Right neck lymph node	Yes	DTIC and VMCL	Yes	Yes	Yes	No	46.4175	BRAF	Cortex	1	3207	Dead
MBM-33	Male	52.6632	Melanoma	IIB	No	Brain	Yes	No	No	No	No	No	53.436	BRAF	Cortex	2	654	Dead
MBM-34	Male	52.3374	Melanoma	IIA	No	Left groin lymph node	N/A	No	No	No	No	No	55.2307	NRAS	Cortex	2	1152	Dead
MBM-35	Male	60.8282	Melanoma	IIB	No	Left head lymph node	Yes	No	No	No	No	No	62.2998	BRAF	Cortex	1	1000	Dead
MBM-36	Male	27.1485	Melanoma	IA/IB	IFN and radiotherpy	Right neck lymph node	Yes	IFN	Yes	No	Yes	Yes	39.6311	BRAF	Cortex	> 3	6684	Alive
MBM-37	Male	55.7597	Melanoma	0	No	Right inguiN/Al lymph node	Yes	No	No	No	No	N/A	57.7296	NRAS	Cortex	1	1383	Dead
MBM-38	Female	37.9788	Melanoma	IB	C-VAX (Vaccine)	Right neck lymph node	Yes	Vaccine (C-VAX)	Yes	No	Yes	No	49.0143	BRAF	Cortex	1	6658	Alive
MBM-39	Male	60.7159	Melanoma	IIA	C-VAX (Vaccine)	Left inguiN/Al lymph node	Yes	C-VAX (Vaccine)	Yes	No	Yes	No	64.2614	BRAF	Cerebellum	1	1713	Dead
MBM-40	Male	54.4853	Melanoma	IA	No	Brain	Yes	No	No	No	No	No	55.4387	NRAS	Cortex	1	555	Dead
MBM-41	Female	62.143	Melanoma	0	No	Brain	N/A	No	No	No	No	No	62.1759	NRAS	Cortex	1	119	Dead
MBM-42	Male	17.3922	Melanoma	IIIC	Chemotherapy (drug regimen N/K)	Right lower leg lymph node	Yes	Chemotherapy (drug regimen N/A)	Yes	Yes	No	No	32.009	BRAF	Cortex and Cerebellum	2	5648	Dead
MBM-43	Male	43.3656	Melanoma	IB	No	Lung	Yes	No	No	No	No	Yes	47.7489	NRAS	Cortex	1	1895	Dead
MBM-44	Male	67.6202	Melanoma	IA	No	Left axilla lymph node	Yes	No	No	No	No	No	71.5654	BRAF	Cortex	1	1810	Dead
MBM-45	Female	39.935	Melanoma	IB	No	Brain, skin of right chest, small intestine, and multiple lymphadenopaties	Yes	Ipilimumab. Biochemotherapy	Yes	Yes	Yes	No	42.1684	BRAF	Cortex and Cerebellum	> 3	919	Dead
MBM-46	Male	75.2225	Melanoma	IA	No	Lumbar spine and retroperitoneal	Yes	No	No	No	No	No	79.653	BRAF	Cortex	> 3	1716	Dead
MBM-47	Male	55.6003	Melanoma	N/A	No	Brain, lung, and liver	Yes	Docetaxel. Temozolomide	Yes	Yes	No	Yes	58.0993	BRAF	Cortex and Cerebellum	> 3	1271	Dead
MBM-48	Female	49.6967	Melanoma	N/A	No	Shoulder, abdomen, chest, and back	Yes	Abraxane. Bevacizumab.	Yes	Yes	No	No	56.3977	NRAS	Cortex	1	3471	Dead
MBM-49	Male	49.4743	Melanoma	IB	No	Left knee and left groin lymph nodes	Yes	Temozolamide. Ipilimumab	Yes	Yes	Yes	Yes	52.7434	NRAS	Cortex	2	1926	Dead
MBM-50	Male	40.5106	Melanoma	IIIC	No	Subcutaneous area, lung, liver, and abdomen	Yes	Biochemotherapy (Cisplatinum, Vinblastine, Dacarbazine, IL-2 and INF)	Yes	Yes	Yes	No	44.0253	BRAF	Cortex	1	1688	Dead
MBM-51	Male	76.0062	Melanoma	IV	No	PulmoN/Ary hillium	Yes	Abraxane and Bevacizumab. Ipilimumab.	Yes	Yes	Yes	No	77.3101	N/A	Cortex	1	514	Dead
MBM-52	Male	70.9569	Melanoma	IV	No	Lung	Yes	IL-2. Carboplatin plus Paclitaxel. Clinical trial	Yes	Yes	Yes	No	72.5428	d-WT	Cortex	1	904	Dead
MBM-53	Male	50.8385	Melanoma	IIB	No	Brain and lung	Yes	No	No	No	No	No	53.7728	NRAS	Cortex	1	3719	Dead

## Sheet: Supplementary table 2
		PCA (centering mode = None; KNM imputations = 10)
HM450K probes	Number of probes	First 2 Components (%)	First 3 Components (%)
Set 1	22798	79.5	84.378
Set 2	22611	79.235	84.21
Set 3	22369	79.45	84.546
Set 4	22537	79.025	84.231
Set 5	22483	78.5	83.244
Set 6	22678	80.75	84.903
Set 7	22611	79	83.895
Set 8	22603	78.1	83.328
Set 9	22461	79.8	84.903
Set 10	22283	79.1	83.748
Mean	22543.4	79.246	84.1386
Standard Deviation	150.677	0.720778	0.584506

## Sheet: Supplementary table 3
Regions hypermethylated in glioblastomas
Region	Description	Sequence (5'-3')	Melting	qMSP Temperature	Illumina ID	Genomic Region (hg19)	Nearest gene (distance)	qMSP Performance	BrainMETH Classifier A	Bisulfite Sequencing Primers	Sequence (5'-3')
GBM-A	Forward-Methylated	TTTTYGGGTGAAGGTTATATTC	49.6	60	cg25814383	chr19:19,336,240	NCAN (+13.5Kb)	Good	Yes
	Forward-Unmethylated	TTTTYGGGTGAAGGTTATATTT	49.1			chr19:19,336,240	NCAN (+13.5Kb)
	Reverse-Universal	AAATAACCTCCTCTAAAACCCTA	51			chr19:19,336,240	NCAN (+13.5Kb)
GBM-B	Forward-Methylated	ATTAGGGATATTTTTGTAATGC	46.6	58	cg26306329	chr4:124,400,196	SPRY1 (+82.2Kb)	Good	Yes
	Forward-Unmethylated	ATTAGGGATATTTTTGTAATGT	45.2		cg26306329	chr4:124,400,196	SPRY1 (+82.2Kb)
	Reverse-Universal	AACCTCAAAAAAATAACCAATAA	47.1		cg26306329	chr4:124,400,196	SPRY1 (+82.2Kb)
GBM-C	Forward-Methylated	AGTAAATTTTTTTTGGGAGTGC	50	59	cg06663644	chr19:40,971,205	BLVRB (+520bp)	Poor	No	Forward	TTTAGTTTGGGGATTTGTGG
	Forward-Unmethylated	TAGTAAATTTTTTTTGGGAGTGT	48.8		cg06663644	chr19:40,971,205	BLVRB (+520bp)			Reverse	AATCCAAAACTCTTATACAATAC
	Reverse-Universal	AATCCAAAACTCTTATACAATAC	46.5		cg06663644	chr19:40,971,205	BLVRB (+520bp)			Sequencing	TGGGTAAGTTATTTTTTGGG
GBM-D	Forward-Universal	TAAGGGTTATTTTTATTTTATAGAT	44.4	58	cg20604286	chr2:58,273,438	VRK2 (-339bp)	Good	Yes
	Reverse-Methylated	AAACCTATTTCTACCATTAATCG	48.5		cg20604286	chr2:58,273,438	VRK2 (-339bp)
	Reverse-Unmethylated	AAACCTATTTCTACCATTAATCA	47.5		cg20604286	chr2:58,273,438	VRK2 (-339bp)
GBM-E	Forward-Methylated	AGGTTAYGTTTTTGAAAGTTTC	48.6	60	cg04314308	chr19:19336150	NCAN (+13.4Kb)	Moderate	No
	Forward-Unmethylated	AGGTTAYGTTTTTGAAAGTTTT	48.1		cg04314308	chr19:19336150	NCAN (+13.4Kb)
	Reverse-Universal	TAACCCTCACCCAAAAATATAA	49.3		cg04314308	chr19:19336150	NCAN (+13.4Kb)
GBM-F	Forward-Universal	GGGTTTTTTGTTTTTTTTTTAGGT	49.7	60	cg26306994	chr12:6,493,521	LTBR (+322bp)	Poor	No	Forward	GGGTTTTTTGTTTTTTTTTTAGGT
	Reverse-Unmethylated	ATAACCCAAAACAAAAACATAACG	50.8		cg26306994	chr12:6,493,521	LTBR (+322bp)			Reverse	AAAAAATTAATCAAAAATCAACTTAAAA
	Reverse-Methylated	ATAACCCAAAACAAAAACATAACGA	52		cg26306994	chr12:6,493,521	LTBR (+322bp)			Sequencing	ACTACCCAAATCCCTCTTACCCAC
Regions hypermethylated in brain metastases
Region	Description	Sequence (5'-3')	Melting	qMSP Temperature	Illumina ID	Genomic Region (hg19)	Nearest gene (distance)	qMSP Performance	BrainMETH Classifier A	Description	Sequence (5'-3')
BM-A	Forward-Methylated	TATTGGGTTTTTGTAGTTGGC	51.2	59	cg07076109	chr7:4,747,262	FOXK1 (+25.2kb)	Poor	No	Forward	GTTTTTTTGGAGAAGGTTGT
	Forward-Unmethylated	TATTGGGTTTTTGTAGTTGGT	49.9		cg07076109	chr7:4,747,262	FOXK1(+25.2kb)			Reverse	ACTACACTCCAACCTAAACAAC
	Reverse-Universal	ACTACACTCCAACCTAAACAAC	52.4		cg07076109	chr7:4,747,262	FOXK1(+25.2kb)			Sequencing	AAAAAAAATAAAATAAAATACTAAT
BM-B	Forward-Methylated	AGTATGAGTTTGATGAAATTAATC	47.2	55	cg19111287	chr4:3,372,916	RGS12 (+57.0kB)	Poor	No	Forward	TAGATATGGGTTTGTTGGGTAGGGT
	Forward-Unmethylated	AGTATGAGTTTGATGAAATTAATT	46.8		cg19111287	chr4:3,372,916	RGS12 (+57.0kB)			Reverse	CAAAAATTACAAAAACACATTCCCC
	Reverse-Universal	CCCAAAAAAAACCAAAACTAC	48.6		cg19111287	chr4:3,372,916	RGS12 (+57.0kB)			Sequencing	CCCAAAAAAAACCAAAACTAC
BM-C	Forward-Methylated	AATTTGAGTTTTTGGGGGTC	51.2	60	cg09962377	chr16:522,008	RAB11FIP3 (+46.3 Kb)	Good	Yes
	Forward-Unmethylated	AATTTGAGTTTTTGGGGGTT	50.6		cg09962377	chr16:522,008	RAB11FIP3 (+46.3 Kb)
	Reverse-Universal	AACCCCACTTCTAATACCCTTA	52.8		cg09962377	chr16:522,008	RAB11FIP3 (+46.3 Kb)
BM-D	Forward-Methylated	AGYGATTTAAGTATTTGTAGTAGC	49.7	60	cg10982851	chr7:4,747,167	FOXK1 (+25.2kb)	Moderate	Yes
	Forward-Unmethylated	AGYGATTTAAGTATTTGTAGTAGT	48.6		cg10982851	chr7:4,747,167	FOXK1(+25.2kb)
	Reverse-Universal	CCAATAAAACAACCTTCTCCAAA	51.7		cg10982851	chr7:4,747,167	FOXK1(+25.2kb)
BM-E	Forward-Universal	TATAGGTTTGGTAATGTTGTTAT	47.5	54	cg15002250	chr2:236,619,446	AGAP1 (+216.7kb)	Poor	No	Forward	ATTGGTAGGGTGTTTTAAGTT
	Reverse-Methylated	CACAACACCCRAATAACAACG	53.5		cg15002250	chr2:236,619,446	AGAP1(+216.7kb)			Reverse	CCTATCCCTCCCCATAAAACACTTAT
	Reverse-Unmethylated	CACAACACCCRAATAACAACA	52.5		cg15002250	chr2:236,619,446	AGAP1(+216.7kb)			Sequencing	TATAGGTTTGGTAATGTTGTTAT
BM-F	Forward-Methylated	AGTTTTGTAGTAGTTAGGTAGC	49.4	58	cg23108580	chr12:39,787,969	KIF21A (+49.2kb)	Poor	No	Forward	AATTAAAGTTTTGTAGTAGTTAGG
	Forward-Unmethylated	AGTTTTGTAGTAGTTAGGTAGT	48.1		cg23108580	chr12:39,787,969	KIF21A(+49.2kb)			Reverse	TAAATAAAATTCAACAAATTTTCTACT
	Reverse-Universal	CCTATATATTACATACTCTACAAA	45		cg23108580	chr12:39,787,969	KIF21A(+49.2kb)			Sequencing	CAAAAACTACAACATTTAATATA

## Sheet: Supplementary table 4
CGID	BCBM mean	BCBM St Dev	LCBM mean	LCBM St Dev	MBM mean	MBM St Dev	F-Ratio	Raw p value	Adj. Bonferroni p value
cg19427757	0.0252143	0.00655663	0.0282222	0.00751904	0.244	0.243222	18.1976	2.49808e-07	0.0499858
cg12269374	0.433857	0.239574	0.553611	0.249322	0.245045	0.1325	18.1978	2.49784e-07	0.0499812
cg10616795	0.17925	0.108762	0.361611	0.186023	0.414454	0.180849	18.1985	2.49656e-07	0.0499559
cg16068063	0.0604286	0.0245514	0.0919444	0.0865138	0.316796	0.267795	18.1989	2.49579e-07	0.0499407
cg14590098	0.314607	0.194445	0.304611	0.219737	0.110568	0.0854312	18.199	2.49563e-07	0.0499378
cg11738719	0.088	0.0602495	0.1005	0.0477361	0.04075	0.0177084	18.1991	2.4955e-07	0.0499355
cg06852395	0.40975	0.191634	0.4925	0.25231	0.236523	0.0937497	18.1994	2.49487e-07	0.0499231
cg24823137	0.880357	0.119466	0.831556	0.108821	0.672886	0.179347	18.1995	2.49472e-07	0.0499204
cg23249140	0.558071	0.244596	0.620111	0.277387	0.826228	0.0933166	18.1996	2.49455e-07	0.0499172
cg04422618	0.938036	0.0208744	0.9185	0.0283969	0.873614	0.0605772	18.2005	2.49296e-07	0.0498856
cg26496160	0.612429	0.161733	0.310611	0.170668	0.497364	0.165966	18.2011	2.49191e-07	0.0498649
cg20726070	0.540679	0.222853	0.519444	0.195523	0.317705	0.107583	18.2015	2.4912e-07	0.0498509
cg01114186	0.137357	0.0456048	0.147722	0.051407	0.085	0.0411396	18.2017	2.49095e-07	0.0498462
cg11405852	0.879143	0.081044	0.727444	0.244251	0.596977	0.219889	18.2017	2.49084e-07	0.0498442
cg08858370	0.0475714	0.020415	0.063	0.0223159	0.0317045	0.0169123	18.2028	2.48902e-07	0.0498081
cg23788856	0.308321	0.201669	0.1535	0.0671673	0.448818	0.194436	18.2037	2.48738e-07	0.0497754
cg24035545	0.685679	0.0955534	0.551222	0.18502	0.483955	0.139732	18.2051	2.48487e-07	0.0497254
cg16720947	0.335036	0.143077	0.286944	0.194351	0.578705	0.24438	18.2053	2.48458e-07	0.0497199
cg00860640	0.202679	0.0481126	0.197389	0.0464709	0.121409	0.0744869	18.2054	2.48439e-07	0.0497164
cg14527441	0.0954286	0.032451	0.0897222	0.0314826	0.0596136	0.019391	18.2058	2.48376e-07	0.0497039
cg09641955	0.830036	0.143883	0.677333	0.205416	0.537773	0.228185	18.2063	2.48282e-07	0.0496855
cg20107987	0.46675	0.202732	0.445389	0.209648	0.720432	0.20711	18.2068	2.48189e-07	0.0496672
cg27020362	0.426964	0.214987	0.676056	0.142236	0.634864	0.12645	18.207	2.48156e-07	0.0496607
cg04802826	0.133964	0.0493194	0.136722	0.0611217	0.0804545	0.026905	18.2071	2.48139e-07	0.0496575
cg03552327	0.0674643	0.0173023	0.0693333	0.030316	0.0434091	0.0147811	18.2072	2.48134e-07	0.0496567
cg13396318	0.246357	0.223795	0.269167	0.2522	0.536523	0.206288	18.2073	2.48116e-07	0.0496535
cg26188726	0.833286	0.150468	0.605556	0.304718	0.877568	0.0536376	18.2082	2.47957e-07	0.049622
cg06772099	0.387357	0.105687	0.479278	0.209671	0.6185	0.168359	18.2083	2.4793e-07	0.0496166
cg22968167	0.614714	0.265423	0.652667	0.246941	0.352545	0.168564	18.2087	2.4787e-07	0.049605
cg05055833	0.626107	0.140688	0.546111	0.166681	0.412909	0.14772	18.2088	2.47847e-07	0.0496006
cg08298946	0.644643	0.244817	0.518222	0.284526	0.827523	0.0868287	18.2091	2.47797e-07	0.0495909
cg04238871	0.0691786	0.0209974	0.0644444	0.0151705	0.0418636	0.0213504	18.2092	2.47782e-07	0.0495881
cg12034610	0.732572	0.121438	0.542611	0.230836	0.509318	0.139092	18.2094	2.47735e-07	0.049579
cg00333226	0.50675	0.299706	0.392444	0.280101	0.186136	0.125009	18.2095	2.47727e-07	0.0495777
cg01786048	0.682143	0.202302	0.4065	0.274738	0.354955	0.225399	18.2103	2.47588e-07	0.0495501
cg07311363	0.812429	0.164011	0.673167	0.244802	0.51325	0.214515	18.2108	2.47503e-07	0.0495333
cg04958280	0.385964	0.196791	0.599333	0.186597	0.326227	0.123514	18.2108	2.47499e-07	0.0495326
cg19172665	0.732786	0.167781	0.604333	0.206839	0.44975	0.207706	18.2109	2.4748e-07	0.0495291
cg14092208	0.579036	0.143023	0.415056	0.0728386	0.604932	0.107505	18.2111	2.47445e-07	0.0495224
cg26186727	0.570357	0.249566	0.403722	0.31049	0.218818	0.205186	18.2112	2.47424e-07	0.0495185
cg02315870	0.467893	0.211576	0.664222	0.242951	0.336591	0.161641	18.2117	2.47346e-07	0.0495031
cg10340801	0.836464	0.130479	0.682722	0.2107	0.536068	0.241332	18.2117	2.47343e-07	0.0495027
cg03292743	0.785286	0.201111	0.416611	0.263349	0.715477	0.191914	18.2124	2.47224e-07	0.0494792
cg01547609	0.0921071	0.0228414	0.0965556	0.0148689	0.0694773	0.0184107	18.2124	2.47222e-07	0.049479
cg18728025	0.68375	0.20744	0.304056	0.186216	0.616068	0.23491	18.2127	2.47158e-07	0.0494665
cg05422096	0.82975	0.160148	0.810445	0.216702	0.560455	0.226127	18.2128	2.4714e-07	0.0494632
cg05366909	0.553429	0.227711	0.594	0.259498	0.810591	0.1206	18.2129	2.47127e-07	0.0494608
cg14718822	0.947	0.0583381	0.95	0.0554744	0.757227	0.205412	18.2137	2.46987e-07	0.049433
cg21893456	0.127857	0.0444028	0.142889	0.0349182	0.0854091	0.0365375	18.2142	2.46911e-07	0.049418
cg25480418	0.599929	0.176939	0.591556	0.157146	0.359182	0.202624	18.2146	2.46837e-07	0.0494035
cg27452691	0.600679	0.12159	0.327444	0.124578	0.490477	0.173275	18.2148	2.468e-07	0.0493963
cg25215295	0.744643	0.137513	0.466722	0.186914	0.572273	0.16239	18.2148	2.46799e-07	0.0493963
cg03335386	0.422786	0.0952188	0.3485	0.123546	0.499955	0.0756762	18.2151	2.4674e-07	0.0493848
cg21298523	0.1985	0.0905847	0.218056	0.0841668	0.102364	0.0757201	18.2155	2.46683e-07	0.0493736
cg26527655	0.905322	0.0385237	0.871167	0.0308245	0.778727	0.124157	18.2157	2.46644e-07	0.049366
cg09418321	0.708429	0.153683	0.452111	0.260917	0.431773	0.192535	18.2172	2.46379e-07	0.0493132
cg04770764	0.890821	0.0520684	0.655389	0.279849	0.855046	0.0708861	18.2176	2.46308e-07	0.0492993
cg19909787	0.375786	0.283225	0.195611	0.224931	0.0813636	0.109516	18.218	2.46248e-07	0.0492876
cg27464311	0.111607	0.095204	0.134833	0.14284	0.375818	0.26048	18.2182	2.46208e-07	0.0492797
cg26075423	0.646321	0.215396	0.447222	0.296515	0.342159	0.155407	18.2183	2.46199e-07	0.0492782
cg10606923	0.406786	0.196676	0.349611	0.189141	0.632273	0.200684	18.2184	2.46177e-07	0.0492741
cg09445967	0.504857	0.170857	0.4785	0.190708	0.677	0.0963627	18.2184	2.46173e-07	0.0492736
cg13602274	0.604429	0.162927	0.369333	0.192395	0.628477	0.138342	18.2187	2.46124e-07	0.049264
cg02647520	0.574286	0.107455	0.375778	0.121304	0.576682	0.137515	18.2198	2.45925e-07	0.0492244
cg15748507	0.612107	0.181387	0.590778	0.212208	0.368864	0.175243	18.2202	2.45872e-07	0.049214
cg10024876	0.337571	0.283403	0.251333	0.268911	0.0550909	0.0524603	18.221	2.45726e-07	0.049185
cg13810695	0.668607	0.214681	0.689056	0.253026	0.415886	0.175714	18.2216	2.45627e-07	0.0491654
cg19298821	0.673714	0.198961	0.758667	0.211198	0.888659	0.0558569	18.2221	2.45536e-07	0.0491475
cg13557804	0.668357	0.157989	0.433556	0.148271	0.713955	0.181016	18.2221	2.45527e-07	0.0491458
cg17523415	0.794857	0.136092	0.869611	0.0533789	0.599841	0.231163	18.2225	2.45469e-07	0.0491346
cg08587313	0.554821	0.263381	0.514889	0.267338	0.800136	0.119013	18.2229	2.45403e-07	0.0491215
cg07494259	0.78025	0.145102	0.572778	0.263657	0.503341	0.182488	18.2235	2.45298e-07	0.0491009
cg23889967	0.714321	0.131655	0.5985	0.178933	0.439114	0.224925	18.224	2.45212e-07	0.0490838
cg26035118	0.405143	0.208024	0.471944	0.25258	0.19625	0.138854	18.2241	2.45195e-07	0.0490807
cg05248581	0.349429	0.2625	0.218389	0.2582	0.0778863	0.0372329	18.2243	2.45153e-07	0.0490726
cg16630259	0.813107	0.0498757	0.747667	0.119099	0.65875	0.126996	18.2244	2.45145e-07	0.0490713
cg20540714	0.130321	0.108455	0.559667	0.294157	0.415136	0.295886	18.2247	2.4508e-07	0.0490583
cg08501054	0.202643	0.0812122	0.172056	0.070039	0.0910682	0.0829055	18.2247	2.45078e-07	0.0490582
cg20458044	0.773357	0.15617	0.579222	0.194592	0.548955	0.141917	18.2252	2.44999e-07	0.0490426
cg00533182	0.641679	0.154177	0.399333	0.209854	0.652727	0.131816	18.2253	2.44985e-07	0.0490401
cg00204976	0.861357	0.0777352	0.760778	0.129755	0.597341	0.242291	18.2253	2.44982e-07	0.0490397
cg01812919	0.796964	0.157321	0.746167	0.15351	0.552977	0.198511	18.2255	2.44945e-07	0.0490326
cg13083904	0.107571	0.0290331	0.124167	0.0298649	0.0722045	0.0383785	18.2259	2.44878e-07	0.0490194
cg24163613	0.136214	0.067712	0.113556	0.0394196	0.0692727	0.0320765	18.2262	2.44829e-07	0.0490098
cg27584255	0.828714	0.087507	0.768555	0.100377	0.649409	0.153924	18.2273	2.44639e-07	0.048972
cg23541617	0.277143	0.132633	0.445389	0.213984	0.540432	0.191641	18.2276	2.44591e-07	0.0489627
cg10053507	0.645571	0.155487	0.478056	0.194005	0.408682	0.153768	18.2277	2.44562e-07	0.0489572
cg01519695	0.490786	0.197575	0.516722	0.264335	0.266795	0.12921	18.2283	2.44462e-07	0.0489375
cg24167667	0.52325	0.172803	0.6265	0.166887	0.743955	0.131504	18.229	2.44339e-07	0.048913
cg11934832	0.432571	0.276303	0.805445	0.156925	0.672955	0.194949	18.2291	2.44323e-07	0.0489101
cg20651417	0.50025	0.226987	0.793444	0.125029	0.711818	0.159499	18.2292	2.44301e-07	0.048906
cg26228464	0.686	0.179316	0.497833	0.220476	0.412818	0.178367	18.23	2.44179e-07	0.0488817
cg26790897	0.26	0.143509	0.344	0.127535	0.153818	0.0951658	18.2307	2.44043e-07	0.0488547
cg14473416	0.669107	0.138125	0.561667	0.201513	0.782977	0.0965347	18.231	2.43999e-07	0.0488462
cg03324851	0.605607	0.195104	0.8035	0.118931	0.787432	0.088955	18.2313	2.43945e-07	0.0488357
cg07121021	0.907214	0.0639307	0.869722	0.154202	0.660545	0.236753	18.2314	2.43936e-07	0.048834
cg14826972	0.0915	0.0557099	0.0602222	0.0272063	0.0391591	0.0189736	18.2323	2.43771e-07	0.0488012
cg08763584	0.662428	0.127573	0.5305	0.130047	0.473886	0.130642	18.2326	2.43719e-07	0.048791
cg00913604	0.545714	0.199366	0.250056	0.1583	0.535318	0.179181	18.234	2.43492e-07	0.0487458
cg26826852	0.0792857	0.0239782	0.0827778	0.0306125	0.0523182	0.0166605	18.234	2.43487e-07	0.0487451
cg09598596	0.64125	0.201242	0.696389	0.137854	0.444818	0.167938	18.2347	2.43371e-07	0.0487221
cg25132536	0.186643	0.12221	0.284667	0.223021	0.46525	0.220934	18.2348	2.43342e-07	0.0487166
cg16387850	0.143	0.13731	0.121278	0.101503	0.375068	0.237861	18.2352	2.43277e-07	0.0487038
cg17738194	0.569393	0.176373	0.476944	0.169535	0.346591	0.133235	18.2356	2.43201e-07	0.0486889
cg11165403	0.127143	0.0468589	0.127333	0.0901443	0.405955	0.303867	18.2363	2.43097e-07	0.0486683
cg25005433	0.11875	0.0407291	0.131278	0.0371528	0.0806591	0.0285298	18.2368	2.43007e-07	0.0486505
cg16717735	0.0937857	0.0332035	0.0999445	0.0243153	0.0633864	0.0209742	18.237	2.42974e-07	0.048644
cg15607445	0.969107	0.0185379	0.913	0.123474	0.742068	0.219403	18.2373	2.42916e-07	0.0486328
cg01253033	0.516143	0.21452	0.590778	0.202705	0.330909	0.124929	18.2377	2.4285e-07	0.0486197
cg23489417	0.800857	0.11612	0.5965	0.201851	0.826295	0.121091	18.2387	2.42673e-07	0.0485845
cg20029745	0.697036	0.2379	0.618222	0.297312	0.359159	0.225569	18.2389	2.42653e-07	0.0485808
cg00024046	0.681536	0.198132	0.442833	0.188023	0.736795	0.153521	18.239	2.42635e-07	0.0485774
cg27360992	0.90875	0.0525425	0.847	0.10116	0.684773	0.21526	18.2399	2.42476e-07	0.048546
cg26696685	0.0837143	0.0268892	0.0912222	0.0395245	0.0542727	0.0164421	18.2399	2.42469e-07	0.0485447
cg23554286	0.784643	0.189583	0.630111	0.196283	0.4735	0.234705	18.2402	2.42427e-07	0.0485365
cg08881585	0.426143	0.227448	0.519833	0.275467	0.72625	0.171508	18.2403	2.42408e-07	0.048533
cg06392589	0.897	0.0560628	0.630389	0.31851	0.869932	0.0924811	18.2418	2.4215e-07	0.0484817
cg20475221	0.0625357	0.0205219	0.0563333	0.0243697	0.0383864	0.010612	18.2421	2.42093e-07	0.0484703
cg01836683	0.66225	0.15643	0.434222	0.195571	0.423386	0.170384	18.2423	2.42069e-07	0.0484658
cg13912060	0.145071	0.0462088	0.123667	0.0555327	0.0795909	0.0422519	18.2423	2.42057e-07	0.0484636
cg11965409	0.759536	0.161899	0.465389	0.234119	0.50625	0.195589	18.2427	2.42003e-07	0.0484531
cg17167468	0.0951072	0.0296377	0.092	0.0528149	0.0536364	0.0192958	18.2433	2.41899e-07	0.0484328
cg02639608	0.209393	0.108813	0.119667	0.04334	0.0971591	0.0642788	18.2433	2.419e-07	0.0484327
cg14009440	0.804786	0.127432	0.758278	0.178105	0.592341	0.160093	18.2434	2.41881e-07	0.0484295
cg12673103	0.7395	0.213304	0.799333	0.115695	0.476295	0.265999	18.244	2.41776e-07	0.0484086
cg09306675	0.289571	0.18777	0.326333	0.197056	0.123659	0.0621543	18.2459	2.41456e-07	0.0483449
cg06305609	0.486643	0.204117	0.177	0.191663	0.258136	0.17867	18.2469	2.41287e-07	0.0483113
cg22533683	0.247071	0.0840546	0.352667	0.166969	0.527546	0.250248	18.2473	2.41212e-07	0.0482965
cg02198983	0.0723929	0.0201225	0.0747778	0.0186313	0.0478864	0.0204658	18.2476	2.41155e-07	0.0482852
cg04118124	0.705214	0.236796	0.631778	0.260944	0.396023	0.198019	18.2477	2.41153e-07	0.0482851
cg19801705	0.157714	0.0918117	0.455611	0.263034	0.211295	0.161873	18.248	2.4109e-07	0.0482727
cg03070262	0.600179	0.204299	0.586278	0.18881	0.362182	0.165046	18.2487	2.40982e-07	0.0482513
cg17009616	0.750322	0.0981326	0.703722	0.11186	0.561614	0.162955	18.2492	2.4089e-07	0.0482334
cg23707400	0.262714	0.223698	0.115278	0.0488115	0.466	0.256415	18.2492	2.40891e-07	0.0482334
cg04066453	0.418929	0.12337	0.419278	0.212437	0.656864	0.207587	18.2504	2.40689e-07	0.0481934
cg09442828	0.567357	0.195651	0.549833	0.277472	0.296205	0.181063	18.2513	2.40538e-07	0.0481635
cg14206717	0.629643	0.179097	0.661667	0.174599	0.431159	0.154704	18.2514	2.40514e-07	0.0481589
cg09302474	0.819786	0.0732754	0.694889	0.147696	0.574409	0.213562	18.2517	2.40465e-07	0.0481493
cg25585523	0.0838571	0.0228825	0.0926667	0.0247672	0.0593864	0.0211509	18.2518	2.40449e-07	0.0481465
cg22017213	0.518036	0.229782	0.226333	0.220426	0.580227	0.195114	18.2518	2.40449e-07	0.0481463
cg00089814	0.340714	0.179048	0.6295	0.191146	0.370932	0.156876	18.2529	2.40261e-07	0.0481092
cg19420129	0.464036	0.211006	0.489778	0.186921	0.242114	0.160357	18.2532	2.40208e-07	0.0480988
cg09963123	0.50925	0.265035	0.302278	0.172367	0.218295	0.158441	18.254	2.40081e-07	0.0480736
cg21973667	0.0816071	0.0331309	0.0609444	0.0137433	0.310205	0.263269	18.2546	2.39973e-07	0.0480521
cg16598680	0.645214	0.0821667	0.559444	0.161992	0.474727	0.114967	18.2556	2.39809e-07	0.0480196
cg26218982	0.84825	0.116544	0.591222	0.254295	0.54025	0.244201	18.2556	2.39808e-07	0.0480195
cg00940248	0.8315	0.117282	0.861167	0.142848	0.628386	0.203193	18.2556	2.39801e-07	0.0480186
cg17859081	0.139393	0.0437208	0.133222	0.0374112	0.0857955	0.0391684	18.2559	2.39753e-07	0.0480091
cg19812283	0.872786	0.0740137	0.687	0.243145	0.587545	0.224581	18.2565	2.39654e-07	0.0479894
cg15524101	0.810428	0.150861	0.748389	0.222792	0.560523	0.178493	18.2573	2.39526e-07	0.0479641
cg10024138	0.7095	0.14353	0.750056	0.167426	0.523955	0.165928	18.2574	2.39497e-07	0.0479585
cg01090821	0.824107	0.0911094	0.593722	0.250971	0.810932	0.0974186	18.2582	2.39364e-07	0.0479322
cg20268628	0.0771786	0.0199277	0.0578333	0.0132054	0.0497273	0.0200353	18.2583	2.39352e-07	0.04793
cg26057784	0.454071	0.157013	0.373111	0.0919193	0.603341	0.16111	18.2587	2.39286e-07	0.0479171
cg01414687	0.48575	0.317928	0.171889	0.168208	0.188114	0.152402	18.2588	2.39273e-07	0.0479146
cg18529845	0.422393	0.351164	0.354833	0.347889	0.0707046	0.0964451	18.2592	2.39203e-07	0.0479008
cg14176797	0.804072	0.074679	0.618	0.177917	0.599318	0.163374	18.2595	2.39157e-07	0.0478919
cg13649060	0.850786	0.11413	0.799611	0.0937557	0.632523	0.197226	18.2599	2.39075e-07	0.0478757
cg22509816	0.496679	0.223388	0.421389	0.204429	0.706227	0.163579	18.2602	2.39036e-07	0.0478681
cg10272954	0.591714	0.131396	0.556278	0.171401	0.3825	0.160783	18.2602	2.39025e-07	0.0478662
cg22055513	0.814928	0.152487	0.711667	0.256918	0.532614	0.196685	18.2603	2.39009e-07	0.0478631
cg16451358	0.845179	0.101378	0.626722	0.274937	0.519455	0.254039	18.2606	2.38957e-07	0.047853
cg20963267	0.603572	0.161502	0.553722	0.0658544	0.72975	0.0992866	18.2612	2.38867e-07	0.0478353
cg25106172	0.884143	0.0456579	0.594056	0.294869	0.822523	0.136916	18.2618	2.38765e-07	0.0478151
cg08674025	0.0777857	0.0359283	0.0788889	0.0239408	0.0424318	0.0236421	18.2622	2.38702e-07	0.0478026
cg04722511	0.675393	0.183075	0.577556	0.239075	0.395091	0.187441	18.2624	2.38655e-07	0.0477935
cg27516302	0.814571	0.172491	0.808056	0.158024	0.547295	0.24243	18.2626	2.38621e-07	0.047787
cg03517918	0.332893	0.156698	0.708389	0.253624	0.507682	0.213755	18.2627	2.38604e-07	0.0477839
cg06811360	0.103321	0.0304157	0.112278	0.0465211	0.0628864	0.0318946	18.263	2.38557e-07	0.0477746
cg12582957	0.665179	0.238093	0.695778	0.175824	0.436545	0.157683	18.2639	2.38411e-07	0.0477455
cg24037813	0.607607	0.142608	0.246944	0.199911	0.452682	0.22496	18.2643	2.38348e-07	0.0477333
cg19848629	0.608929	0.22556	0.597889	0.200121	0.330636	0.213978	18.2654	2.38161e-07	0.0476961
cg09542063	0.0650357	0.021903	0.0622222	0.0296282	0.0386364	0.0123967	18.2655	2.38136e-07	0.0476912
cg14939765	0.839929	0.0590743	0.830444	0.067702	0.701	0.137197	18.2667	2.37946e-07	0.0476534
cg09385692	0.555679	0.250984	0.283611	0.197078	0.622364	0.165341	18.2681	2.37703e-07	0.047605
cg27010834	0.331643	0.0930254	0.425944	0.178268	0.534659	0.147514	18.2692	2.37513e-07	0.0475671
cg02673901	0.757393	0.132942	0.583778	0.2122	0.510409	0.171197	18.2694	2.37493e-07	0.0475634
cg06992846	0.626143	0.209821	0.652389	0.16306	0.393659	0.188798	18.2697	2.37437e-07	0.0475525
cg23990557	0.670357	0.279812	0.895444	0.0789961	0.897659	0.0569626	18.27	2.37394e-07	0.0475441
cg07699930	0.808393	0.169931	0.666167	0.245566	0.521545	0.191981	18.2703	2.37338e-07	0.047533
cg10569414	0.7585	0.13556	0.601278	0.29693	0.456886	0.200946	18.2703	2.37332e-07	0.0475322
cg17461336	0.446679	0.171507	0.182556	0.109265	0.295864	0.148108	18.2707	2.37265e-07	0.047519
cg08151596	0.5525	0.175867	0.392333	0.204656	0.304023	0.150232	18.2709	2.37235e-07	0.0475132
cg13176778	0.288964	0.211456	0.311056	0.210125	0.100136	0.0576169	18.2711	2.37205e-07	0.0475073
cg00938819	0.399393	0.20934	0.295278	0.158163	0.620955	0.234177	18.2711	2.37199e-07	0.0475064
cg25399541	0.51525	0.215143	0.605833	0.288955	0.29175	0.162459	18.2717	2.37107e-07	0.0474882
cg10144597	0.6265	0.169248	0.446389	0.200392	0.363455	0.17885	18.2719	2.37076e-07	0.0474824
cg03784363	0.743964	0.198747	0.669056	0.229291	0.4415	0.225199	18.2722	2.37022e-07	0.0474718
cg10879867	0.536429	0.231523	0.353222	0.204468	0.244136	0.175404	18.2723	2.37005e-07	0.0474686
cg23532980	0.837536	0.0689791	0.754833	0.149917	0.612477	0.19623	18.2729	2.36909e-07	0.0474495
cg02635623	0.346536	0.19515	0.463778	0.20396	0.200545	0.11752	18.2734	2.36825e-07	0.0474331
cg19438887	0.329893	0.222482	0.0968889	0.049738	0.456841	0.245162	18.2739	2.36734e-07	0.047415
cg20366832	0.377714	0.100526	0.363111	0.122163	0.550727	0.16629	18.274	2.36716e-07	0.0474116
cg00222799	0.31025	0.152363	0.515222	0.197884	0.57725	0.197135	18.2745	2.36633e-07	0.0473951
cg08409173	0.44525	0.297057	0.392222	0.306943	0.128682	0.134129	18.2746	2.36625e-07	0.0473938
cg19649853	0.0604643	0.0193783	0.0653889	0.0147015	0.0438636	0.0109917	18.2747	2.36609e-07	0.0473908
cg11813489	0.56275	0.153238	0.337778	0.146843	0.408	0.113882	18.2749	2.36574e-07	0.0473841
cg08133755	0.62475	0.210192	0.410278	0.198908	0.720682	0.157433	18.2749	2.36562e-07	0.0473819
cg23515460	0.153464	0.136659	0.112556	0.13805	0.408977	0.271167	18.275	2.36552e-07	0.0473802
cg05853782	0.7125	0.273048	0.709889	0.284796	0.411591	0.181862	18.276	2.36384e-07	0.0473469
cg08236388	0.815071	0.207129	0.802667	0.24477	0.516864	0.237891	18.2762	2.36349e-07	0.04734
cg15343461	0.312821	0.243529	0.293833	0.226783	0.0865	0.0478211	18.2771	2.36206e-07	0.0473116
cg10382206	0.674929	0.261481	0.411056	0.207589	0.333977	0.229304	18.2779	2.36073e-07	0.0472851
cg21531389	0.737929	0.0923467	0.576222	0.22998	0.470841	0.203199	18.2794	2.35815e-07	0.0472338
cg13491644	0.142429	0.0451848	0.143333	0.0537445	0.0817273	0.0470746	18.2797	2.35766e-07	0.0472241
cg09785394	0.748536	0.12589	0.469444	0.237631	0.491773	0.205058	18.2801	2.35704e-07	0.047212
cg05364691	0.6705	0.217202	0.665056	0.247163	0.887409	0.0771671	18.2801	2.35702e-07	0.0472118
cg27025722	0.809429	0.152012	0.529389	0.287254	0.516545	0.205511	18.2802	2.35691e-07	0.0472099
cg14902389	0.57875	0.224072	0.801722	0.126119	0.800386	0.121677	18.2805	2.35631e-07	0.0471981
cg22960901	0.557714	0.250665	0.630333	0.236055	0.31275	0.186345	18.2808	2.35591e-07	0.0471904
cg09936824	0.383429	0.29328	0.350556	0.275881	0.660591	0.145731	18.2808	2.35588e-07	0.0471899
cg10854474	0.140679	0.070875	0.192611	0.123642	0.0730455	0.0454333	18.2816	2.35453e-07	0.0471631
cg18495047	0.7715	0.24721	0.756556	0.324891	0.416091	0.268495	18.2821	2.35374e-07	0.0471475
cg01400737	0.693464	0.179902	0.463611	0.201018	0.742954	0.141155	18.2827	2.35266e-07	0.0471261
cg24160178	0.815893	0.141566	0.768667	0.13778	0.571386	0.211743	18.2828	2.35257e-07	0.0471246
cg05769169	0.0576429	0.0335197	0.152222	0.202123	0.34375	0.256461	18.2842	2.3503e-07	0.0470794
cg21649092	0.858179	0.142722	0.851278	0.154344	0.634546	0.196353	18.2843	2.35015e-07	0.0470766
cg04186249	0.683571	0.188857	0.5545	0.264201	0.384841	0.191753	18.285	2.349e-07	0.0470537
cg08037478	0.696357	0.215991	0.594889	0.307355	0.368636	0.206909	18.2851	2.34884e-07	0.0470508
cg06554935	0.89725	0.0452832	0.854833	0.102861	0.695727	0.195366	18.2854	2.34827e-07	0.0470395
cg01152800	0.708429	0.155736	0.644889	0.240482	0.434955	0.203108	18.2857	2.34775e-07	0.0470294
cg17653824	0.214107	0.158118	0.286222	0.183563	0.0921591	0.04678	18.2858	2.34762e-07	0.0470271
cg12817782	0.720143	0.245768	0.821222	0.231105	0.490205	0.193669	18.2859	2.34742e-07	0.0470233
cg14793891	0.0885	0.0363649	0.063	0.0194785	0.0531591	0.0146318	18.2863	2.34685e-07	0.0470121
cg00678286	0.410321	0.199679	0.604	0.266726	0.289477	0.132952	18.2866	2.34621e-07	0.0469995
cg16424439	0.420464	0.201639	0.771333	0.17933	0.632091	0.207962	18.2868	2.34592e-07	0.0469939
cg19984911	0.750357	0.180369	0.3495	0.281589	0.593318	0.213574	18.2877	2.34445e-07	0.0469648
cg09877164	0.069	0.0218564	0.0699445	0.0304099	0.0424318	0.0154173	18.2879	2.34416e-07	0.0469592
cg20054703	0.1065	0.0349704	0.0935	0.0214126	0.0673409	0.0244426	18.2882	2.34366e-07	0.0469493
cg15676542	0.369714	0.143022	0.357222	0.137655	0.21175	0.0943805	18.2889	2.34253e-07	0.0469269
cg25223664	0.815071	0.0797654	0.7465	0.133517	0.635068	0.144881	18.2894	2.34173e-07	0.0469112
cg16025847	0.302	0.20707	0.325944	0.295129	0.0780909	0.0817346	18.2896	2.34136e-07	0.046904
cg02294687	0.842143	0.0716182	0.673722	0.217095	0.5755	0.213211	18.2902	2.34043e-07	0.0468855
cg08239804	0.612464	0.252437	0.381	0.259557	0.292136	0.177423	18.2903	2.34016e-07	0.0468804
cg09763347	0.632357	0.27766	0.612444	0.271123	0.33	0.1752	18.2908	2.33938e-07	0.0468651
cg09682183	0.573107	0.210459	0.429722	0.258043	0.258818	0.203051	18.2913	2.33861e-07	0.0468499
cg00734904	0.506643	0.198608	0.276944	0.210939	0.232841	0.177999	18.2918	2.33772e-07	0.0468323
cg00840320	0.887857	0.0652413	0.847278	0.0667602	0.718341	0.161	18.2918	2.33763e-07	0.0468307
cg10510604	0.749964	0.139563	0.834333	0.0894467	0.597023	0.178683	18.2919	2.33755e-07	0.0468293
cg00980051	0.201929	0.123307	0.1455	0.0792162	0.0849091	0.0333312	18.293	2.3358e-07	0.0467946
cg03615565	0.533429	0.164204	0.510222	0.177219	0.715273	0.127726	18.2931	2.3356e-07	0.0467908
cg07660838	0.487429	0.197964	0.210667	0.158426	0.24425	0.185756	18.2933	2.33523e-07	0.0467836
cg05694563	0.312179	0.186622	0.363222	0.185574	0.534068	0.129608	18.2935	2.33498e-07	0.0467787
cg08901157	0.57425	0.264401	0.462278	0.253804	0.240591	0.20666	18.2939	2.33421e-07	0.0467635
cg23886978	0.621786	0.238895	0.7445	0.175772	0.431091	0.178715	18.294	2.33405e-07	0.0467605
cg02052762	0.656072	0.178475	0.637389	0.23644	0.843864	0.0737937	18.2945	2.33332e-07	0.0467462
cg17926000	0.0979643	0.046778	0.0761111	0.0342309	0.0484773	0.0231512	18.2947	2.33302e-07	0.0467404
cg04537014	0.0725	0.0304442	0.107778	0.0270502	0.0592955	0.0281049	18.2947	2.33296e-07	0.0467395
cg14242895	0.521571	0.209205	0.774722	0.164781	0.726659	0.120789	18.2947	2.33295e-07	0.0467395
cg00599564	0.606571	0.15615	0.454722	0.257137	0.729205	0.117194	18.2948	2.33276e-07	0.0467359
cg06528626	0.818571	0.120459	0.506222	0.245078	0.719136	0.164002	18.2949	2.33266e-07	0.0467342
cg10974128	0.605178	0.189116	0.355333	0.211989	0.66975	0.174258	18.295	2.3325e-07	0.0467311
cg19176998	0.152286	0.0310183	0.156667	0.0299195	0.112295	0.0348769	18.2952	2.33213e-07	0.0467241
cg27275941	0.870071	0.0736262	0.8295	0.0585433	0.68375	0.179901	18.2953	2.33191e-07	0.0467198
cg20654624	0.314107	0.198493	0.3495	0.244593	0.603341	0.216025	18.2961	2.33057e-07	0.0466933
cg11688651	0.0815	0.0208691	0.0759444	0.0210447	0.0558864	0.0159158	18.2963	2.33027e-07	0.0466875
cg16362123	0.891929	0.0546504	0.809278	0.0800087	0.682386	0.196916	18.2965	2.33e-07	0.0466822
cg20387258	0.279893	0.18739	0.246556	0.170679	0.0952272	0.0610721	18.2969	2.32935e-07	0.0466694
cg11810888	0.787857	0.183484	0.757833	0.190179	0.554795	0.16127	18.2971	2.32894e-07	0.0466614
cg01306597	0.0485	0.0140936	0.044	0.0108465	0.0334091	0.00787199	18.2974	2.32855e-07	0.0466538
cg10504737	0.0761071	0.0294836	0.0785	0.0184495	0.0465455	0.0218988	18.2975	2.32837e-07	0.0466506
cg21862126	0.633107	0.200448	0.575056	0.224327	0.374386	0.161771	18.2977	2.32806e-07	0.0466445
cg07197493	0.607643	0.116107	0.494	0.12033	0.418886	0.139701	18.2992	2.3255e-07	0.0465935
cg26334507	0.794607	0.0690825	0.512833	0.245033	0.659682	0.148704	18.2994	2.32525e-07	0.0465887
cg27367554	0.1135	0.0481745	0.105944	0.0322389	0.0617955	0.0334772	18.3	2.32432e-07	0.0465703
cg12598163	0.126821	0.0623236	0.1295	0.0498695	0.0686818	0.0306129	18.3007	2.32308e-07	0.0465456
cg14186066	0.44775	0.319871	0.566278	0.236579	0.201591	0.168878	18.3012	2.3223e-07	0.0465304
cg02348449	0.650393	0.197205	0.450389	0.168372	0.382591	0.182363	18.3019	2.32123e-07	0.0465091
cg08293097	0.735536	0.198632	0.900778	0.0242355	0.900909	0.0643334	18.3019	2.3212e-07	0.0465086
cg07106325	0.113643	0.0450162	0.124778	0.0312439	0.0760455	0.0245915	18.3019	2.32113e-07	0.0465076
cg20074141	0.611679	0.173754	0.4045	0.118946	0.394318	0.156633	18.3021	2.32076e-07	0.0465004
cg24648119	0.687607	0.154715	0.666222	0.16762	0.469727	0.169418	18.3022	2.32059e-07	0.0464972
cg17052275	0.871572	0.0795852	0.605611	0.246391	0.645614	0.182554	18.3023	2.32046e-07	0.0464948
cg27505880	0.0635	0.0249956	0.0631111	0.0250526	0.0326136	0.0231036	18.3029	2.31959e-07	0.0464776
cg23035897	0.067	0.0223772	0.0749444	0.0374927	0.0394545	0.0183321	18.303	2.31941e-07	0.0464743
cg21145441	0.0518929	0.0249582	0.0603889	0.0185984	0.0326364	0.0122324	18.303	2.31936e-07	0.0464734
cg14576322	0.891107	0.0481274	0.868167	0.0443373	0.649841	0.255254	18.3035	2.31849e-07	0.0464562
cg12567521	0.565357	0.210336	0.769611	0.0994982	0.787932	0.137341	18.3037	2.31816e-07	0.0464498
cg13728287	0.5285	0.247091	0.492056	0.251493	0.790568	0.179908	18.3045	2.31695e-07	0.0464259
cg16768376	0.702893	0.257554	0.651167	0.188541	0.894932	0.0438382	18.3047	2.31655e-07	0.0464182
cg11731892	0.149929	0.0550299	0.145722	0.0440158	0.0860227	0.046485	18.3053	2.31561e-07	0.0463994
cg07782795	0.600679	0.157874	0.6825	0.232344	0.828727	0.121742	18.3053	2.31554e-07	0.0463983
cg18880986	0.603821	0.212176	0.545889	0.227493	0.818704	0.15309	18.3058	2.31482e-07	0.0463842
cg16047663	0.628786	0.193123	0.837833	0.112272	0.819409	0.113026	18.3061	2.31429e-07	0.0463738
cg03688085	0.721714	0.143519	0.723667	0.175205	0.495341	0.197607	18.3064	2.31387e-07	0.0463657
cg12129839	0.3855	0.255445	0.722555	0.150848	0.664795	0.214049	18.3068	2.31314e-07	0.0463513
cg26393356	0.590679	0.183637	0.636444	0.197663	0.784977	0.0575518	18.307	2.31283e-07	0.0463451
cg08174890	0.61025	0.254912	0.481722	0.232548	0.318205	0.143	18.3071	2.31263e-07	0.0463414
cg24714606	0.843857	0.0530518	0.788945	0.150717	0.572568	0.26196	18.3073	2.31235e-07	0.046336
cg23288962	0.157393	0.107454	0.119167	0.0541341	0.373977	0.243103	18.3073	2.31233e-07	0.0463358
cg12292630	0.701071	0.207261	0.808667	0.179682	0.913864	0.0589693	18.3075	2.31208e-07	0.046331
cg15269294	0.0896071	0.031414	0.109333	0.0368079	0.0622273	0.0247225	18.3075	2.31194e-07	0.0463285
cg07998387	0.569	0.196006	0.561445	0.184037	0.769682	0.118541	18.308	2.31127e-07	0.0463153
cg25860737	0.322464	0.0939008	0.326056	0.0851397	0.50325	0.177737	18.3081	2.3111e-07	0.0463121
cg07852513	0.0773571	0.0221179	0.0887778	0.0343401	0.0544773	0.0153297	18.3085	2.31037e-07	0.0462978
cg15497006	0.70825	0.158289	0.459389	0.266665	0.734227	0.112055	18.3086	2.3102e-07	0.0462945
cg12631517	0.674643	0.152432	0.675944	0.18065	0.473159	0.152342	18.309	2.30963e-07	0.0462833
cg00998132	0.927929	0.0175519	0.922	0.0312391	0.831068	0.102702	18.3097	2.3084e-07	0.046259
cg03201044	0.513286	0.191541	0.269611	0.0899367	0.578704	0.204507	18.3104	2.30731e-07	0.0462374
cg20769842	0.352786	0.15099	0.475056	0.278709	0.653477	0.208462	18.3108	2.30665e-07	0.0462244
cg10088890	0.132714	0.055356	0.129667	0.0428156	0.0743182	0.0377099	18.3125	2.30386e-07	0.0461687
cg02732915	0.850964	0.128947	0.8355	0.158246	0.596614	0.237461	18.3148	2.30009e-07	0.0460934
cg14420668	0.644178	0.188679	0.782	0.155165	0.836864	0.0594848	18.3152	2.29951e-07	0.046082
cg09432361	0.0735357	0.0185302	0.0678333	0.0197014	0.0495455	0.0154505	18.3153	2.29943e-07	0.0460807
cg14213581	0.387643	0.186695	0.6175	0.177614	0.32575	0.162022	18.316	2.2983e-07	0.0460582
cg16855355	0.659929	0.199837	0.472778	0.177521	0.745614	0.122585	18.3173	2.2962e-07	0.0460164
cg26281621	0.801071	0.154344	0.513778	0.219381	0.513705	0.232314	18.3179	2.29516e-07	0.0459958
cg05711980	0.4395	0.177047	0.357278	0.222678	0.204182	0.126713	18.3185	2.29411e-07	0.0459749
cg10135520	0.156179	0.103197	0.102222	0.0307046	0.0622045	0.0359829	18.3186	2.29406e-07	0.0459741
cg01512854	0.685679	0.192533	0.794389	0.091149	0.496727	0.217122	18.3187	2.29395e-07	0.0459721
cg17087479	0.337429	0.296164	0.190833	0.187774	0.0606136	0.0616238	18.3187	2.29391e-07	0.0459716
cg04459030	0.873214	0.061795	0.660556	0.197663	0.703614	0.137059	18.3194	2.29266e-07	0.0459468
cg11250802	0.621643	0.230765	0.797611	0.274413	0.432341	0.195682	18.3196	2.29241e-07	0.0459419
cg06772157	0.13475	0.0354857	0.151667	0.0370516	0.0929773	0.0418071	18.3201	2.29157e-07	0.0459253
cg00095214	0.744786	0.100643	0.808222	0.142378	0.584136	0.175436	18.3207	2.2907e-07	0.0459081
cg17997279	0.463036	0.305423	0.157667	0.14992	0.587841	0.251132	18.3209	2.29037e-07	0.0459018
cg17051591	0.942286	0.0144064	0.773556	0.197724	0.910205	0.0553868	18.3214	2.28954e-07	0.0458854
cg14037346	0.852	0.0767188	0.775333	0.0889051	0.668977	0.16066	18.3214	2.28949e-07	0.0458845
cg09333109	0.793	0.17784	0.796	0.170249	0.517545	0.252397	18.3224	2.28795e-07	0.045854
cg05075454	0.650786	0.209104	0.803389	0.138026	0.503795	0.179313	18.3225	2.28777e-07	0.0458506
cg11682227	0.54975	0.247563	0.728667	0.120768	0.795909	0.116797	18.3227	2.28741e-07	0.0458436
cg16238903	0.881357	0.0643165	0.763889	0.25322	0.598341	0.223989	18.3229	2.28716e-07	0.0458388
cg08046411	0.593357	0.179785	0.615778	0.208005	0.805409	0.119205	18.3231	2.2868e-07	0.0458319
cg26859042	0.76275	0.145251	0.5	0.257963	0.482136	0.203606	18.3233	2.28648e-07	0.0458256
cg07898713	0.40275	0.168497	0.488611	0.17438	0.62175	0.13149	18.3233	2.28648e-07	0.0458256
cg07830226	0.548821	0.233169	0.689	0.180637	0.78475	0.074558	18.3233	2.28644e-07	0.0458251
cg23702568	0.0868214	0.0173078	0.0846111	0.0317289	0.0585682	0.018659	18.3243	2.28478e-07	0.045792
cg22705746	0.448643	0.313562	0.233444	0.213558	0.649614	0.221841	18.3246	2.28429e-07	0.0457825
cg02084352	0.0739286	0.019241	0.0586111	0.0271686	0.0450227	0.0164125	18.3249	2.28382e-07	0.0457733
cg15692172	0.70175	0.178567	0.638389	0.198374	0.441318	0.189162	18.3253	2.28322e-07	0.0457615
cg16749578	0.101	0.0537119	0.0710556	0.0300675	0.168841	0.0789389	18.3254	2.28313e-07	0.0457598
cg22969914	0.527036	0.236008	0.346389	0.237167	0.708546	0.203685	18.3254	2.28303e-07	0.0457581
cg26832142	0.225321	0.17774	0.302667	0.203523	0.0854318	0.0578737	18.3255	2.28291e-07	0.0457559
cg07666098	0.166036	0.0622917	0.135333	0.0731558	0.0845227	0.0448784	18.3261	2.28197e-07	0.0457374
cg27406618	0.608464	0.208872	0.677222	0.227512	0.398977	0.156116	18.3264	2.28141e-07	0.0457263
cg27439427	0.115607	0.0305218	0.115	0.0312335	0.0760455	0.03081	18.3267	2.28099e-07	0.0457181
cg12927277	0.677607	0.162625	0.722333	0.184332	0.440546	0.227189	18.3267	2.28092e-07	0.045717
cg02546477	0.202464	0.0956237	0.201611	0.12246	0.444818	0.247878	18.3268	2.28076e-07	0.0457139
cg21364150	0.0756429	0.0226523	0.0815	0.0225447	0.0538864	0.0146799	18.3276	2.27962e-07	0.0456914
cg18254586	0.710214	0.173246	0.610611	0.16111	0.820477	0.0673659	18.3277	2.27937e-07	0.0456865
cg20506460	0.0760714	0.020797	0.0748333	0.0215113	0.0506136	0.0179031	18.3289	2.27749e-07	0.045649
cg21938406	0.23575	0.122229	0.228278	0.106628	0.472795	0.240062	18.3301	2.27547e-07	0.0456089
cg01448276	0.269036	0.234224	0.474611	0.326941	0.649932	0.246749	18.3307	2.27461e-07	0.0455918
cg08027369	0.119857	0.0523406	0.122	0.0556449	0.0631818	0.0341135	18.3312	2.27372e-07	0.0455743
cg25717239	0.360107	0.214845	0.299667	0.246599	0.116932	0.0948297	18.3313	2.2737e-07	0.045574
cg21015808	0.462214	0.124703	0.546667	0.16462	0.334636	0.12591	18.3317	2.27296e-07	0.0455593
cg00736299	0.23175	0.090769	0.411444	0.240926	0.539705	0.247957	18.3325	2.2717e-07	0.0455344
cg04383212	0.348	0.196325	0.190611	0.189142	0.135591	0.0697155	18.3327	2.27134e-07	0.0455275
cg02691355	0.0921786	0.0371205	0.0936111	0.0304692	0.0583636	0.0153427	18.333	2.27086e-07	0.0455181
cg21191737	0.0690714	0.0214923	0.0622778	0.0190411	0.298795	0.25808	18.3337	2.26973e-07	0.0454955
cg27518692	0.129714	0.0551374	0.126722	0.052937	0.0604545	0.0523568	18.3347	2.26813e-07	0.0454638
cg17791945	0.0695714	0.0332259	0.0716667	0.0283009	0.0370682	0.0192528	18.3349	2.26788e-07	0.045459
cg09128377	0.478071	0.13478	0.475389	0.203618	0.666045	0.128604	18.3359	2.26635e-07	0.0454286
cg18714398	0.580179	0.233913	0.6025	0.246029	0.832023	0.12388	18.3359	2.26632e-07	0.0454281
cg24549161	0.851178	0.108105	0.653056	0.274473	0.558182	0.210261	18.3362	2.26583e-07	0.0454185
cg09855706	0.760071	0.133357	0.448222	0.257089	0.689886	0.157552	18.3364	2.26549e-07	0.0454119
cg12950645	0.724036	0.109793	0.714722	0.111558	0.496818	0.222665	18.3366	2.26509e-07	0.0454041
cg11323721	0.477571	0.209962	0.649167	0.209098	0.346159	0.14747	18.3368	2.26484e-07	0.0453993
cg21154426	0.739857	0.119124	0.524167	0.130366	0.736409	0.143604	18.3369	2.26461e-07	0.045395
cg07747256	0.858	0.0581238	0.713889	0.203248	0.883795	0.0498031	18.3373	2.26405e-07	0.0453841
cg18766755	0.488893	0.253352	0.403167	0.256098	0.207091	0.121128	18.3376	2.26363e-07	0.0453758
cg04257263	0.549357	0.160943	0.299833	0.0908064	0.454295	0.134597	18.338	2.26287e-07	0.0453609
cg14847845	0.669428	0.165039	0.801111	0.113048	0.543614	0.165353	18.3387	2.26177e-07	0.045339
cg26294995	0.328143	0.242303	0.216667	0.163246	0.0980455	0.0569647	18.3401	2.25952e-07	0.0452942
cg03065308	0.622714	0.22993	0.423778	0.232744	0.749273	0.145372	18.3403	2.25934e-07	0.0452907
cg14271505	0.07075	0.0153276	0.0747222	0.0201138	0.0532727	0.0123031	18.3405	2.25892e-07	0.0452826
cg04646282	0.146107	0.103994	0.107944	0.0437284	0.291136	0.158346	18.3409	2.25839e-07	0.0452721
cg00862588	0.382857	0.1462	0.213667	0.161514	0.18125	0.127695	18.3409	2.25834e-07	0.0452714
cg23663332	0.731464	0.21691	0.640833	0.255375	0.416068	0.21642	18.3412	2.2579e-07	0.0452628
cg16807241	0.120786	0.0406324	0.1005	0.0296236	0.0704318	0.0331146	18.3421	2.25645e-07	0.0452339
cg08382497	0.0958572	0.0414217	0.0846111	0.0258915	0.0541591	0.0214356	18.3422	2.25631e-07	0.0452314
cg11890169	0.718571	0.154044	0.878	0.0815728	0.864114	0.0800361	18.3422	2.25623e-07	0.04523
cg24750391	0.535536	0.190875	0.305611	0.102239	0.563068	0.148531	18.3422	2.25621e-07	0.0452297
cg06473288	0.753857	0.183244	0.661556	0.217823	0.432886	0.256792	18.3432	2.25472e-07	0.0452001
cg23875401	0.873679	0.0973839	0.725722	0.239942	0.612341	0.189325	18.3433	2.25453e-07	0.0451966
cg16970804	0.218286	0.105574	0.236	0.0800897	0.111932	0.081064	18.3442	2.25305e-07	0.0451672
cg12544106	0.110929	0.0271156	0.102944	0.0336984	0.0740909	0.0231816	18.3456	2.25093e-07	0.0451248
cg13401196	0.528	0.253055	0.503	0.216471	0.274636	0.123357	18.3463	2.24975e-07	0.0451013
cg09496391	0.679786	0.112355	0.587778	0.212261	0.466318	0.135751	18.3467	2.24911e-07	0.0450888
cg18437839	0.910036	0.0592743	0.696222	0.230965	0.875477	0.0855079	18.3478	2.24742e-07	0.0450551
cg18049045	0.800607	0.0938676	0.531111	0.214403	0.733136	0.148181	18.3478	2.24742e-07	0.0450551
cg07032446	0.503428	0.179065	0.536722	0.174154	0.328045	0.11208	18.3479	2.24729e-07	0.0450528
cg13207467	0.0422143	0.0132479	0.0375556	0.0112784	0.0266818	0.00925548	18.3481	2.24688e-07	0.0450447
cg26360792	0.441	0.343408	0.174833	0.220452	0.629773	0.236487	18.3482	2.24673e-07	0.045042
cg10720723	0.468714	0.3017	0.302111	0.210896	0.150773	0.145733	18.3482	2.2467e-07	0.0450417
cg07123170	0.575821	0.204987	0.472111	0.177495	0.332159	0.13709	18.3483	2.24661e-07	0.04504
cg00013006	0.87975	0.0877938	0.781778	0.245946	0.607477	0.211894	18.3485	2.24629e-07	0.0450338
cg09911399	0.0447143	0.0274022	0.0624444	0.0218584	0.0311591	0.00708731	18.3487	2.24589e-07	0.045026
cg27005946	0.468714	0.230688	0.533944	0.220131	0.244727	0.164852	18.3514	2.24164e-07	0.044941
cg01586045	0.828357	0.14612	0.835056	0.166402	0.595045	0.211374	18.352	2.2408e-07	0.0449245
cg24720442	0.154	0.0383869	0.136389	0.0256839	0.0929773	0.0513196	18.3523	2.24032e-07	0.044915
cg02991727	0.528679	0.245831	0.309778	0.14389	0.640318	0.176236	18.3531	2.23895e-07	0.0448878
cg15213650	0.622464	0.167707	0.731611	0.185839	0.812295	0.0520584	18.3537	2.2381e-07	0.044871
cg03864281	0.837357	0.124275	0.692278	0.209128	0.555341	0.220481	18.3539	2.23774e-07	0.044864
cg02583309	0.359643	0.278539	0.216833	0.190433	0.0993863	0.0322117	18.3539	2.23771e-07	0.0448635
cg12043793	0.678893	0.140577	0.701778	0.135007	0.506023	0.147241	18.3545	2.23683e-07	0.0448462
cg01977082	0.20775	0.0628382	0.178056	0.0650316	0.108886	0.0762557	18.3557	2.23489e-07	0.0448075
cg07345515	0.554678	0.213762	0.307167	0.167085	0.310773	0.155129	18.3559	2.23465e-07	0.044803
cg09305096	0.562821	0.244632	0.701722	0.258619	0.348614	0.192402	18.3566	2.23349e-07	0.04478
cg04085614	0.0869286	0.0225239	0.0905	0.0240765	0.0605455	0.0204069	18.357	2.23282e-07	0.0447666
cg25666489	0.131179	0.0411574	0.158111	0.0516229	0.08975	0.0408372	18.3572	2.23264e-07	0.0447634
cg01504248	0.88825	0.076068	0.824222	0.169924	0.665727	0.189076	18.3581	2.2311e-07	0.0447327
cg18132624	0.660929	0.179765	0.7545	0.142262	0.855318	0.0885498	18.3589	2.2299e-07	0.0447088
cg09430257	0.728964	0.207742	0.887611	0.110247	0.911636	0.0362344	18.3589	2.22987e-07	0.0447085
cg00578220	0.327143	0.227895	0.225778	0.149898	0.106932	0.0714245	18.3596	2.22885e-07	0.0446882
cg19848082	0.391786	0.170018	0.692833	0.24738	0.589045	0.142102	18.3597	2.22867e-07	0.0446848
cg26091990	0.854214	0.064404	0.663611	0.199514	0.595295	0.213763	18.3601	2.22801e-07	0.0446718
cg18474135	0.114321	0.0527489	0.142389	0.0719437	0.0670682	0.0297418	18.3602	2.22791e-07	0.0446701
cg18142353	0.237643	0.137917	0.271778	0.0798856	0.133977	0.0566164	18.3606	2.22727e-07	0.0446574
cg10578991	0.114893	0.0523735	0.131111	0.105871	0.312545	0.198369	18.3619	2.22514e-07	0.0446149
cg04690395	0.456214	0.317514	0.0756667	0.0451299	0.482773	0.2479	18.3622	2.22476e-07	0.0446075
cg00701706	0.725214	0.156364	0.612889	0.287618	0.422091	0.206831	18.3624	2.22443e-07	0.0446011
cg19005319	0.266286	0.106991	0.388167	0.196647	0.193045	0.067899	18.3625	2.22424e-07	0.0445975
cg09556286	0.446786	0.213167	0.400444	0.201096	0.66525	0.161649	18.3629	2.22372e-07	0.0445874
cg01841651	0.342179	0.258431	0.221	0.192323	0.0798864	0.097505	18.363	2.22355e-07	0.0445842
cg10949880	0.8705	0.0725869	0.774333	0.126019	0.642477	0.202251	18.363	2.22351e-07	0.0445836
cg10465680	0.216071	0.0995229	0.2	0.0770309	0.116682	0.0482594	18.3637	2.22234e-07	0.0445603
cg18792031	0.804107	0.190525	0.794167	0.189998	0.52675	0.235888	18.3638	2.22216e-07	0.044557
cg21147890	0.696107	0.187521	0.803444	0.154873	0.51975	0.185632	18.3644	2.22124e-07	0.0445388
cg24328944	0.265643	0.161711	0.298056	0.225963	0.534886	0.213474	18.3645	2.2211e-07	0.0445362
cg03421104	0.391	0.19764	0.325556	0.17354	0.180864	0.0912845	18.365	2.22037e-07	0.0445217
cg19305111	0.55525	0.297569	0.0733889	0.100753	0.454136	0.299985	18.3653	2.21988e-07	0.0445122
cg13644317	0.734393	0.199665	0.628611	0.250217	0.400114	0.251452	18.3662	2.21848e-07	0.0444843
cg12187071	0.14325	0.0464452	0.126389	0.0606544	0.0805909	0.0354324	18.3673	2.21675e-07	0.0444498
cg07145988	0.580214	0.185452	0.722722	0.23278	0.818841	0.103226	18.3674	2.21657e-07	0.0444465
cg00676711	0.450143	0.270175	0.172444	0.181057	0.169068	0.156705	18.3684	2.21513e-07	0.0444179
cg25746844	0.0650357	0.020143	0.0672222	0.0305452	0.0414091	0.0110271	18.3691	2.21405e-07	0.0443964
cg15167433	0.198964	0.0858506	0.239722	0.108091	0.113659	0.0667289	18.3696	2.21327e-07	0.0443809
cg24499605	0.499679	0.204523	0.648167	0.276004	0.315614	0.171894	18.3709	2.21118e-07	0.0443393
cg02301528	0.550393	0.159824	0.344	0.229154	0.305477	0.149229	18.3717	2.20992e-07	0.0443142
cg09748946	0.580643	0.203556	0.563056	0.213216	0.335614	0.162563	18.3719	2.20958e-07	0.0443076
cg10922289	0.0865357	0.0309701	0.0958889	0.0302011	0.0585909	0.0180778	18.3724	2.20891e-07	0.0442945
cg17245125	0.62825	0.141639	0.701611	0.146999	0.810955	0.107112	18.3727	2.2083e-07	0.0442824
cg21488066	0.652036	0.253992	0.348722	0.277057	0.296114	0.233101	18.3728	2.2082e-07	0.0442806
cg15874903	0.3515	0.185981	0.279722	0.154183	0.16025	0.0704019	18.3728	2.20818e-07	0.0442804
cg19219255	0.685214	0.20865	0.4685	0.241628	0.7715	0.118989	18.3733	2.20744e-07	0.0442657
cg00496769	0.82925	0.038866	0.774167	0.0559614	0.714273	0.102229	18.3734	2.20736e-07	0.0442645
cg26466375	0.825107	0.117256	0.622111	0.238666	0.532068	0.224056	18.3738	2.20661e-07	0.0442495
cg19507093	0.494464	0.246331	0.287111	0.25229	0.183659	0.16727	18.3746	2.20545e-07	0.0442266
cg19403269	0.692821	0.251963	0.516722	0.257769	0.357795	0.200623	18.3761	2.20313e-07	0.0441803
cg21567649	0.35025	0.131384	0.237111	0.134957	0.491682	0.179934	18.3761	2.20306e-07	0.0441791
cg04834794	0.140821	0.0546538	0.147833	0.0397511	0.0689091	0.066555	18.3763	2.20284e-07	0.0441749
cg27572016	0.0856429	0.0339545	0.0946111	0.0308776	0.0548409	0.0201274	18.3767	2.20222e-07	0.0441627
cg25520146	0.612143	0.277759	0.520833	0.274784	0.2895	0.169246	18.3769	2.20182e-07	0.0441548
cg03525467	0.819393	0.111897	0.504611	0.287239	0.753591	0.152825	18.3777	2.20056e-07	0.0441298
cg02126235	0.872357	0.10507	0.551222	0.242497	0.795114	0.186867	18.3778	2.20044e-07	0.0441277
cg09550810	0.308	0.32191	0.356444	0.333244	0.68775	0.231488	18.3779	2.20032e-07	0.0441254
cg10950868	0.820821	0.164972	0.770667	0.161229	0.563454	0.210046	18.3779	2.20031e-07	0.0441254
cg12378753	0.1195	0.134362	0.0645556	0.0518859	0.297705	0.196948	18.3788	2.19887e-07	0.0440967
cg23560676	0.804036	0.145772	0.501667	0.284129	0.79525	0.157254	18.3791	2.19842e-07	0.0440879
cg09349530	0.633964	0.212024	0.5265	0.209751	0.340932	0.198271	18.3804	2.19646e-07	0.044049
cg02811627	0.417929	0.239911	0.0773889	0.117943	0.439614	0.240838	18.3808	2.19576e-07	0.0440351
cg02353916	0.768821	0.0974068	0.617722	0.186671	0.5125	0.205337	18.3809	2.19568e-07	0.0440337
cg19727499	0.2905	0.160615	0.393833	0.265741	0.587341	0.20903	18.3811	2.19543e-07	0.0440289
cg05632351	0.0948571	0.0503607	0.0952778	0.0449193	0.0464091	0.0231259	18.3812	2.19515e-07	0.0440234
cg27178677	0.458464	0.179162	0.649222	0.259138	0.338636	0.148478	18.3818	2.19436e-07	0.0440079
cg23660064	0.762571	0.091368	0.609389	0.190913	0.519545	0.189685	18.3829	2.19257e-07	0.0439722
cg21427956	0.193286	0.0511989	0.2165	0.0896597	0.133886	0.036124	18.3832	2.19214e-07	0.0439639
cg13741668	0.800107	0.0869488	0.561111	0.235749	0.543727	0.201355	18.3833	2.19204e-07	0.043962
cg15983357	0.109786	0.0412152	0.110889	0.0355989	0.0671364	0.0270147	18.3847	2.18983e-07	0.0439179
cg25259479	0.642607	0.249118	0.639944	0.203453	0.387454	0.156772	18.3847	2.18979e-07	0.0439173
cg07695566	0.189464	0.114043	0.2065	0.054108	0.385818	0.188083	18.3854	2.18875e-07	0.0438968
cg26292021	0.704107	0.170369	0.658722	0.243309	0.442318	0.182483	18.3856	2.18846e-07	0.0438912
cg08362880	0.614179	0.16621	0.466389	0.233093	0.340977	0.178144	18.3861	2.18768e-07	0.0438757
cg08030851	0.121036	0.0269107	0.126611	0.0229145	0.0802273	0.040537	18.3863	2.18736e-07	0.0438694
cg12635662	0.580536	0.217272	0.4115	0.224447	0.740409	0.175715	18.3864	2.18725e-07	0.0438676
cg03046940	0.0678571	0.0197779	0.0956667	0.0352854	0.0558636	0.0193866	18.3866	2.18686e-07	0.0438598
cg16358696	0.545321	0.262453	0.512944	0.2692	0.262886	0.137023	18.3867	2.18681e-07	0.0438592
cg00022871	0.692357	0.204625	0.551333	0.257123	0.378318	0.20607	18.3875	2.18552e-07	0.0438335
cg03014695	0.863071	0.102153	0.822722	0.115712	0.623136	0.226487	18.3881	2.18458e-07	0.0438149
cg23176340	0.673143	0.18917	0.4745	0.219178	0.369614	0.213064	18.3897	2.18218e-07	0.0437669
cg26061772	0.148536	0.0820242	0.148278	0.0456815	0.07275	0.0451273	18.391	2.1801e-07	0.0437254
cg06540458	0.351964	0.19169	0.374556	0.246545	0.150568	0.0887676	18.3912	2.1799e-07	0.0437217
cg22626525	0.848036	0.0637835	0.662889	0.179633	0.6305	0.177164	18.3913	2.17963e-07	0.0437165
cg20956366	0.168714	0.0735989	0.2525	0.126552	0.120477	0.0511684	18.3918	2.17895e-07	0.0437029
cg13150534	0.293071	0.103766	0.3485	0.102134	0.477545	0.154092	18.3923	2.1781e-07	0.0436861
cg25635251	0.343714	0.169317	0.663889	0.149534	0.516909	0.194358	18.3925	2.17781e-07	0.0436806
cg12908763	0.0938214	0.0389673	0.0796111	0.0245	0.0559318	0.0149579	18.3926	2.17772e-07	0.0436789
cg19997179	0.696714	0.285061	0.761722	0.261568	0.400045	0.229802	18.3927	2.1776e-07	0.0436767
cg05602648	0.0744286	0.0203987	0.0718889	0.0208098	0.0505227	0.0148567	18.3934	2.17645e-07	0.0436539
cg17569842	0.661179	0.248875	0.692333	0.244337	0.341955	0.271923	18.3937	2.176e-07	0.0436451
cg23982890	0.868536	0.0730533	0.747278	0.218766	0.636091	0.170052	18.3938	2.17584e-07	0.0436421
cg05354195	0.869679	0.0503735	0.821445	0.132853	0.6645	0.189102	18.3943	2.17503e-07	0.0436261
cg26351966	0.337464	0.163804	0.303889	0.121126	0.171477	0.083223	18.3946	2.1746e-07	0.0436177
cg03466342	0.923928	0.0244327	0.8295	0.208703	0.664455	0.221398	18.3954	2.17336e-07	0.0435931
cg06728970	0.39575	0.22167	0.553667	0.210647	0.254705	0.132328	18.3962	2.17213e-07	0.0435686
cg04035209	0.442643	0.323103	0.333	0.306898	0.0916364	0.147811	18.3967	2.17143e-07	0.0435547
cg12792367	0.627928	0.19843	0.444722	0.232196	0.342455	0.175218	18.3973	2.17053e-07	0.043537
cg21087481	0.582893	0.240826	0.448055	0.217942	0.288932	0.166429	18.3978	2.16983e-07	0.043523
cg09564509	0.352679	0.164308	0.589611	0.213839	0.608386	0.177885	18.3978	2.16971e-07	0.0435208
cg03331867	0.0797857	0.0208671	0.0842222	0.0169551	0.0561591	0.0204995	18.398	2.16938e-07	0.0435145
cg03329536	0.0719643	0.025099	0.0849445	0.0322608	0.0483409	0.0176976	18.3981	2.16926e-07	0.0435123
cg22852503	0.692214	0.154586	0.672778	0.177343	0.469364	0.17343	18.3985	2.16873e-07	0.043502
cg09803959	0.439393	0.124865	0.212556	0.129467	0.289864	0.138376	18.3985	2.16864e-07	0.0435004
cg05270938	0.691393	0.192994	0.639889	0.221326	0.393477	0.232895	18.3994	2.16725e-07	0.0434727
cg16818993	0.126893	0.0464936	0.2795	0.2071	0.0927955	0.0812219	18.3998	2.16665e-07	0.0434608
cg14157947	0.126571	0.0670292	0.123667	0.0377499	0.0653864	0.0328423	18.4012	2.16461e-07	0.0434201
cg23624133	0.712893	0.239879	0.519944	0.241331	0.392295	0.193738	18.402	2.16331e-07	0.0433942
cg14288399	0.842643	0.126434	0.591889	0.205658	0.841841	0.151066	18.4026	2.16239e-07	0.0433761
cg14921932	0.782036	0.129691	0.599667	0.243215	0.480296	0.22737	18.4028	2.16221e-07	0.0433726
cg05720608	0.859571	0.0683967	0.608111	0.199066	0.800886	0.146388	18.4031	2.16171e-07	0.0433628
cg17022244	0.731893	0.257077	0.729389	0.198271	0.44275	0.213584	18.4031	2.16168e-07	0.0433624
cg07368396	0.792893	0.0909527	0.694667	0.146075	0.567909	0.187619	18.4033	2.16145e-07	0.0433581
cg12952552	0.188464	0.0832611	0.160889	0.0690225	0.0985	0.0443928	18.4035	2.16114e-07	0.0433521
cg10599446	0.744679	0.169797	0.410278	0.218228	0.512841	0.20742	18.4038	2.16068e-07	0.0433431
cg20672819	0.712678	0.127879	0.751333	0.1327	0.538546	0.167174	18.4044	2.15973e-07	0.0433242
cg07001072	0.831322	0.087666	0.689611	0.216852	0.571818	0.200364	18.4046	2.15938e-07	0.0433174
cg17568035	0.0966071	0.0362423	0.0792222	0.0290953	0.0514091	0.0290623	18.4069	2.15592e-07	0.0432481
cg24970181	0.203643	0.141815	0.273056	0.204174	0.0825455	0.0309722	18.4072	2.15546e-07	0.0432392
cg20260697	0.0597857	0.0222317	0.0559444	0.0274858	0.0341591	0.0109139	18.4075	2.15508e-07	0.0432318
cg08499881	0.2715	0.117763	0.208556	0.0989023	0.407773	0.147676	18.4078	2.15456e-07	0.0432215
cg03650946	0.457	0.239196	0.428111	0.275426	0.745932	0.214457	18.408	2.15424e-07	0.0432154
cg26264008	0.614714	0.125847	0.626278	0.186266	0.422932	0.155067	18.4083	2.1538e-07	0.0432067
cg14183864	0.0531071	0.0145356	0.0607222	0.0212459	0.0371136	0.012987	18.4095	2.15198e-07	0.0431704
cg13831106	0.690821	0.306853	0.719167	0.270897	0.375023	0.210711	18.4099	2.15145e-07	0.04316
cg11615152	0.146	0.0823857	0.1435	0.104551	0.275273	0.11129	18.41	2.15123e-07	0.0431558
cg09022430	0.759464	0.160145	0.660389	0.203552	0.493182	0.193367	18.4102	2.1509e-07	0.0431494
cg19102575	0.853429	0.132563	0.883389	0.0329369	0.673045	0.186228	18.4108	2.14996e-07	0.0431308
cg05380127	0.632071	0.146235	0.5075	0.193042	0.731682	0.091537	18.411	2.14974e-07	0.0431266
cg24834921	0.6545	0.225158	0.611611	0.23893	0.387795	0.154552	18.4114	2.1491e-07	0.0431139
cg24783322	0.150857	0.0755433	0.142444	0.0929771	0.0651136	0.0379726	18.4115	2.14889e-07	0.04311
cg15457598	0.110714	0.040631	0.117389	0.0506663	0.0662727	0.0266653	18.412	2.14826e-07	0.0430976
cg14428827	0.610214	0.202903	0.679389	0.189672	0.394591	0.188639	18.412	2.14822e-07	0.0430969
cg16511831	0.466286	0.185489	0.699278	0.236131	0.737818	0.17095	18.4128	2.14697e-07	0.0430721
cg17940858	0.662893	0.197596	0.755611	0.162581	0.866296	0.0686699	18.4138	2.14545e-07	0.0430418
cg25302936	0.207	0.0643175	0.1985	0.0720925	0.110045	0.0788711	18.4162	2.1419e-07	0.0429707
cg08211199	0.60325	0.189218	0.687056	0.263915	0.398954	0.153781	18.4165	2.14151e-07	0.0429631
cg26495092	0.761679	0.0990552	0.673611	0.276655	0.486273	0.199891	18.4183	2.13874e-07	0.0429079
cg13144823	0.152929	0.0664591	0.139944	0.0423285	0.0866591	0.0352756	18.4186	2.13827e-07	0.0428987
cg15573040	0.362	0.292682	0.168167	0.211528	0.0690909	0.0965707	18.4192	2.13743e-07	0.042882
cg08787837	0.610286	0.301606	0.574333	0.237545	0.281705	0.208624	18.42	2.13614e-07	0.0428564
cg04912542	0.784357	0.127559	0.494278	0.175092	0.685909	0.16904	18.4207	2.13519e-07	0.0428374
cg25603636	0.642429	0.186256	0.653556	0.183234	0.361227	0.256364	18.4213	2.13422e-07	0.0428183
cg12437024	0.354893	0.185283	0.140056	0.0748241	0.175886	0.123016	18.4215	2.13389e-07	0.0428118
cg12649244	0.208821	0.0656974	0.254611	0.0967575	0.116545	0.0992234	18.4225	2.13235e-07	0.0427812
cg18290190	0.890786	0.10354	0.728	0.257426	0.570591	0.25349	18.4228	2.13199e-07	0.0427741
cg17147917	0.478036	0.267799	0.650222	0.254678	0.275545	0.192608	18.4232	2.13142e-07	0.042763
cg05766251	0.552429	0.174474	0.204333	0.128762	0.411136	0.217397	18.4234	2.13106e-07	0.042756
cg21924070	0.897929	0.0420819	0.786667	0.222184	0.645614	0.201597	18.4243	2.12974e-07	0.0427296
cg25123266	0.277929	0.230098	0.376	0.267784	0.584114	0.180978	18.4245	2.12945e-07	0.042724
cg26550162	0.524821	0.123008	0.507556	0.160761	0.333045	0.150765	18.4248	2.12899e-07	0.042715
cg20708892	0.0874286	0.0285429	0.0746111	0.0200415	0.0513182	0.0249462	18.4255	2.12788e-07	0.042693
cg19877741	0.7315	0.200746	0.605444	0.286293	0.353614	0.291784	18.4259	2.12731e-07	0.0426818
cg15141379	0.138643	0.0633323	0.115222	0.0573519	0.0676364	0.0351105	18.427	2.12576e-07	0.0426508
cg11143092	0.737678	0.217167	0.706	0.240882	0.428045	0.239006	18.428	2.12418e-07	0.0426193
cg23100365	0.83925	0.0676448	0.634944	0.246988	0.594273	0.178139	18.4297	2.12168e-07	0.0425694
cg09928888	0.726429	0.13662	0.733944	0.155752	0.532068	0.163638	18.4298	2.1215e-07	0.0425661
cg03704073	0.369	0.212556	0.520111	0.28689	0.688818	0.191609	18.4299	2.12137e-07	0.0425636
cg09933329	0.869107	0.0787318	0.588667	0.307898	0.827932	0.108303	18.4301	2.12107e-07	0.0425578
cg03004599	0.147571	0.081545	0.109444	0.0410426	0.393273	0.282627	18.4302	2.12098e-07	0.0425562
cg12249537	0.451964	0.218132	0.461056	0.270801	0.701091	0.12498	18.4303	2.12071e-07	0.0425511
cg14609668	0.464821	0.118685	0.498556	0.0731383	0.345432	0.106889	18.4306	2.1204e-07	0.0425449
cg12152443	0.132679	0.0469484	0.143833	0.0598255	0.0765	0.0424322	18.4306	2.12038e-07	0.0425448
cg19095600	0.233714	0.240656	0.409444	0.347753	0.0688409	0.0421315	18.4308	2.11998e-07	0.0425369
cg21897880	0.474464	0.222832	0.645611	0.252175	0.743841	0.108928	18.4309	2.11984e-07	0.0425343
cg10636054	0.4025	0.126012	0.517722	0.115574	0.319614	0.113788	18.4311	2.11957e-07	0.0425291
cg27408238	0.943071	0.0789374	0.936556	0.0994522	0.686796	0.267702	18.4315	2.11898e-07	0.0425175
cg25826098	0.0743929	0.0254883	0.0778333	0.0246535	0.0461591	0.0209495	18.432	2.11827e-07	0.0425035
cg13821571	0.522286	0.238302	0.599055	0.215964	0.778114	0.111225	18.4321	2.11811e-07	0.0425005
cg17471836	0.69925	0.203186	0.587722	0.236376	0.857636	0.099212	18.4326	2.11734e-07	0.0424852
cg17719053	0.392036	0.268914	0.16	0.137448	0.138909	0.109648	18.4327	2.11718e-07	0.0424823
cg09422503	0.8375	0.0577058	0.673667	0.201649	0.838114	0.0560574	18.4338	2.11563e-07	0.0424514
cg20834681	0.6665	0.174646	0.637278	0.212454	0.409068	0.19544	18.4351	2.11368e-07	0.0424125
cg02867250	0.668679	0.191325	0.673333	0.201637	0.856045	0.0586396	18.4358	2.11258e-07	0.0423907
cg22874188	0.786	0.162756	0.857278	0.124201	0.586932	0.209488	18.4368	2.11108e-07	0.0423608
cg00938395	0.140464	0.0578116	0.162222	0.0518738	0.0723182	0.066134	18.4373	2.11036e-07	0.0423464
cg25457064	0.851857	0.116128	0.741611	0.216463	0.587364	0.20192	18.438	2.10936e-07	0.0423267
cg17471365	0.714536	0.202697	0.490722	0.25847	0.385318	0.223487	18.4383	2.10888e-07	0.0423173
cg27303223	0.616107	0.174188	0.591944	0.234254	0.350932	0.200721	18.4387	2.1083e-07	0.0423057
cg15924570	0.694679	0.107315	0.515222	0.183752	0.444727	0.196553	18.4393	2.1074e-07	0.0422879
cg25588935	0.807893	0.201141	0.720944	0.256961	0.489045	0.230493	18.4395	2.10713e-07	0.0422827
cg20429748	0.819643	0.0919095	0.672056	0.161884	0.566932	0.210522	18.4407	2.10537e-07	0.0422477
cg08441822	0.714321	0.115281	0.564889	0.163339	0.755795	0.0827795	18.4413	2.10444e-07	0.0422292
cg02994645	0.208714	0.0560277	0.205444	0.0423532	0.142636	0.0500609	18.4415	2.1042e-07	0.0422245
cg01518246	0.847607	0.0801435	0.652056	0.206244	0.818727	0.0702402	18.4416	2.10405e-07	0.0422218
cg10243939	0.268714	0.207747	0.468944	0.322204	0.62025	0.219134	18.4417	2.10383e-07	0.0422176
cg08497158	0.133964	0.0342642	0.128944	0.0312249	0.0850909	0.0400882	18.4418	2.10376e-07	0.0422163
cg07314680	0.129	0.0520164	0.0799445	0.0355122	0.0755454	0.0263946	18.4419	2.10349e-07	0.0422112
cg22995904	0.818071	0.0927118	0.638111	0.213656	0.552886	0.20692	18.442	2.10346e-07	0.0422108
cg10333041	0.0625714	0.0160056	0.0758333	0.031081	0.0435682	0.0168804	18.442	2.1034e-07	0.0422097
cg04315692	0.329036	0.0742032	0.386222	0.102322	0.526614	0.179538	18.4426	2.10257e-07	0.0421933
cg15137838	0.907464	0.0760976	0.785778	0.163926	0.698364	0.163729	18.4428	2.10225e-07	0.0421871
cg06955749	0.130607	0.115292	0.314833	0.253388	0.08075	0.0707893	18.4429	2.10213e-07	0.0421848
cg19274612	0.615286	0.245124	0.522	0.258945	0.322159	0.149093	18.443	2.10194e-07	0.0421812
cg16867777	0.202464	0.0628405	0.247889	0.0741016	0.416909	0.21048	18.4432	2.10164e-07	0.0421755
cg11802027	0.590893	0.175501	0.293667	0.168728	0.372364	0.188104	18.4443	2.10007e-07	0.0421441
cg14030940	0.661607	0.210166	0.576222	0.231027	0.401977	0.136625	18.4447	2.09945e-07	0.0421319
cg01484296	0.630964	0.225653	0.696833	0.23379	0.405318	0.164293	18.4452	2.09868e-07	0.0421167
cg20687098	0.138929	0.0367029	0.275778	0.161317	0.353068	0.178683	18.4454	2.09837e-07	0.0421107
cg01824511	0.158	0.0554437	0.170833	0.0330672	0.0968636	0.0559882	18.4462	2.09725e-07	0.0420885
cg05970398	0.16375	0.0635147	0.186667	0.0591678	0.0930227	0.0650508	18.4464	2.09694e-07	0.0420825
cg19149524	0.3795	0.215043	0.178889	0.142826	0.154182	0.116895	18.4468	2.09632e-07	0.0420701
cg21776577	0.624107	0.199763	0.644222	0.197706	0.4	0.161558	18.447	2.09606e-07	0.0420651
cg02076804	0.0633571	0.0225491	0.0716111	0.0352072	0.0368182	0.0180146	18.4471	2.09597e-07	0.0420636
cg17304457	0.725643	0.1261	0.423111	0.1472	0.600841	0.191031	18.4472	2.09581e-07	0.0420605
cg16711291	0.870679	0.0991804	0.860278	0.119385	0.627068	0.242931	18.4479	2.09465e-07	0.0420375
cg13667739	0.356071	0.173432	0.443889	0.179656	0.588591	0.146321	18.448	2.0946e-07	0.0420368
cg17563789	0.90325	0.044793	0.677222	0.242646	0.62475	0.225172	18.4481	2.09448e-07	0.0420345
cg11570697	0.924	0.0293825	0.9	0.0226923	0.864091	0.0524164	18.4488	2.09345e-07	0.0420141
cg21512275	0.0703929	0.0215945	0.0711667	0.0292439	0.0421364	0.019371	18.4492	2.09284e-07	0.0420021
cg25890048	0.651429	0.210455	0.568222	0.233194	0.841341	0.126021	18.4494	2.09249e-07	0.0419953
cg13271939	0.912071	0.0272301	0.883611	0.0558108	0.812773	0.0915077	18.4502	2.09134e-07	0.0419723
cg12220703	0.937357	0.0230253	0.886	0.0985274	0.729295	0.202433	18.4503	2.09119e-07	0.0419696
cg18241829	0.191464	0.0822852	0.278444	0.215302	0.468046	0.233465	18.4504	2.09108e-07	0.0419676
cg01185093	0.601	0.236544	0.672278	0.276137	0.352864	0.178098	18.4508	2.09047e-07	0.0419555
cg26738010	0.768607	0.138705	0.700222	0.215188	0.535455	0.157945	18.4508	2.09042e-07	0.0419547
cg05622307	0.328214	0.195152	0.187889	0.185017	0.101705	0.10339	18.4513	2.08975e-07	0.0419416
cg18049228	0.379429	0.239202	0.220444	0.193575	0.127932	0.092838	18.4513	2.08969e-07	0.0419405
cg11339839	0.469857	0.181194	0.5215	0.203508	0.707	0.150454	18.4522	2.08846e-07	0.041916
cg23337650	0.645321	0.176439	0.351833	0.250303	0.656409	0.164242	18.4523	2.08819e-07	0.0419108
cg19766178	0.529036	0.202117	0.550611	0.233647	0.304068	0.142184	18.4524	2.08808e-07	0.0419087
cg26111757	0.863857	0.0454775	0.533667	0.299127	0.614477	0.215918	18.4527	2.08767e-07	0.0419008
cg13755535	0.113821	0.0324962	0.108667	0.0350479	0.0707727	0.0307071	18.4531	2.0871e-07	0.0418895
cg15768265	0.608679	0.170601	0.447945	0.206974	0.360636	0.150222	18.4539	2.08595e-07	0.0418667
cg04259560	0.19975	0.107005	0.1885	0.0880302	0.352386	0.142211	18.4549	2.08448e-07	0.0418374
cg01557754	0.58675	0.135645	0.322	0.138547	0.583727	0.188214	18.455	2.08427e-07	0.0418334
cg18582180	0.370036	0.401796	0.240222	0.323459	0.737614	0.288381	18.4551	2.08414e-07	0.0418311
cg03700218	0.112929	0.0450053	0.152944	0.068143	0.0716364	0.0430344	18.4565	2.08205e-07	0.0417892
cg09508016	0.592214	0.164213	0.4775	0.187583	0.317182	0.205784	18.4569	2.08159e-07	0.0417802
cg24269617	0.788607	0.0904275	0.497722	0.190764	0.637795	0.181596	18.4571	2.08117e-07	0.041772
cg18013921	0.691929	0.122933	0.509611	0.199571	0.452977	0.171326	18.4573	2.0809e-07	0.0417667
cg23029409	0.597571	0.185694	0.532333	0.226408	0.343545	0.15808	18.4585	2.07915e-07	0.0417318
cg22483030	0.538821	0.206762	0.290333	0.170959	0.280977	0.17456	18.4588	2.0787e-07	0.041723
cg06117341	0.597036	0.191519	0.240111	0.123854	0.523046	0.229601	18.4589	2.07861e-07	0.0417214
cg21899942	0.300464	0.152292	0.361222	0.19213	0.148023	0.106448	18.459	2.07849e-07	0.0417193
cg01774019	0.446143	0.214943	0.6865	0.247702	0.733682	0.166021	18.459	2.07839e-07	0.0417174
cg22098317	0.774286	0.105934	0.719389	0.131639	0.560432	0.18309	18.4594	2.07791e-07	0.041708
cg08918431	0.101964	0.051802	0.117278	0.0444864	0.0553864	0.0328508	18.461	2.0755e-07	0.04166
cg12028936	0.859	0.0814103	0.704222	0.240888	0.577091	0.218304	18.4612	2.07527e-07	0.0416555
cg05544396	0.662107	0.243532	0.366889	0.250224	0.708114	0.149952	18.4612	2.07522e-07	0.0416547
cg12025048	0.561286	0.316572	0.578833	0.289742	0.880318	0.155402	18.4621	2.07393e-07	0.041629
cg03216580	0.639	0.090311	0.467278	0.123676	0.654409	0.122244	18.4623	2.0737e-07	0.0416245
cg07988015	0.106036	0.0384414	0.1	0.0307475	0.0611136	0.0308592	18.4625	2.07338e-07	0.0416184
cg05883690	0.6615	0.248267	0.394	0.178719	0.74225	0.184368	18.4635	2.07186e-07	0.0415881
cg05228361	0.7955	0.119212	0.827222	0.159794	0.588932	0.201672	18.4636	2.07171e-07	0.0415852
cg01008267	0.83125	0.0619083	0.780889	0.0812345	0.884477	0.0553259	18.4647	2.07018e-07	0.0415547
cg09346118	0.703536	0.19326	0.484611	0.249457	0.788455	0.128721	18.4647	2.07012e-07	0.0415537
cg12719233	0.767821	0.120353	0.610389	0.220277	0.504477	0.191683	18.4655	2.06902e-07	0.0415319
cg25314520	0.107429	0.0554319	0.117389	0.0371644	0.0591364	0.0306576	18.4658	2.06858e-07	0.0415233
cg06607151	0.493214	0.196527	0.364222	0.236717	0.634114	0.0932953	18.4659	2.06834e-07	0.0415186
cg15067376	0.124893	0.0197753	0.118389	0.023185	0.0912727	0.0275135	18.4666	2.06743e-07	0.0415005
cg23941394	0.634143	0.166898	0.762778	0.109874	0.809068	0.0824095	18.4672	2.06659e-07	0.0414839
cg00806461	0.435357	0.242936	0.244333	0.185929	0.583068	0.179276	18.4678	2.06565e-07	0.0414652
cg05156582	0.625	0.257631	0.840722	0.0947019	0.856909	0.0974958	18.4686	2.06457e-07	0.0414437
cg17484877	0.545536	0.231411	0.505333	0.203484	0.300704	0.125021	18.4687	2.0644e-07	0.0414407
cg13319664	0.144821	0.086355	0.135667	0.0476729	0.0666364	0.0364035	18.4687	2.06428e-07	0.0414384
cg13768055	0.809607	0.169772	0.750722	0.255857	0.510659	0.227756	18.4691	2.06381e-07	0.0414291
cg00718883	0.634893	0.13663	0.78	0.220079	0.477614	0.195473	18.4691	2.06377e-07	0.0414285
cg11960708	0.683821	0.251486	0.826056	0.115046	0.905045	0.0310206	18.4694	2.06329e-07	0.0414191
cg06043419	0.301786	0.183825	0.230722	0.170643	0.0942273	0.100497	18.4695	2.06314e-07	0.0414163
cg20521702	0.312179	0.203063	0.294444	0.258295	0.0956136	0.0452601	18.4697	2.0629e-07	0.0414116
cg21936775	0.114607	0.0597646	0.0879444	0.0349327	0.0533864	0.0296407	18.4699	2.06258e-07	0.0414054
cg17865033	0.806179	0.148238	0.8535	0.116739	0.592523	0.220352	18.4699	2.06255e-07	0.0414051
cg12850252	0.407107	0.312741	0.131722	0.161084	0.115227	0.124873	18.4703	2.06209e-07	0.041396
cg12226306	0.226179	0.107423	0.136167	0.0359693	0.397409	0.222718	18.4706	2.06159e-07	0.0413863
cg07144689	0.589107	0.164903	0.469889	0.192767	0.346023	0.155848	18.4712	2.06074e-07	0.0413694
cg17029237	0.610357	0.276129	0.847111	0.144753	0.863409	0.0957184	18.4727	2.05863e-07	0.0413272
cg12828073	0.265179	0.131588	0.446444	0.268423	0.53825	0.175153	18.4732	2.05782e-07	0.0413111
cg14911204	0.30225	0.181903	0.1935	0.153547	0.104318	0.0820368	18.4733	2.05767e-07	0.0413084
cg18089193	0.0757857	0.0227146	0.0777778	0.0273486	0.0454773	0.0239355	18.4737	2.05709e-07	0.0412969
cg03393223	0.642893	0.169378	0.695611	0.22316	0.854273	0.0936715	18.4737	2.05707e-07	0.0412967
cg07328565	0.796286	0.136511	0.894333	0.0503867	0.617636	0.22595	18.476	2.05381e-07	0.0412315
cg15250373	0.86	0.124045	0.887389	0.0782005	0.638636	0.233862	18.4764	2.05322e-07	0.0412198
cg22987011	0.562714	0.230326	0.438611	0.243978	0.282864	0.135132	18.4773	2.05186e-07	0.0411928
cg16403669	0.352679	0.271921	0.256	0.232262	0.0806363	0.0734119	18.4781	2.05079e-07	0.0411714
cg10937302	0.283071	0.205314	0.162278	0.0740022	0.0997046	0.0540726	18.4785	2.05026e-07	0.0411611
cg17504737	0.627607	0.240465	0.616444	0.252016	0.312182	0.24038	18.4785	2.05022e-07	0.0411604
cg14361654	0.51275	0.183369	0.412889	0.139727	0.649023	0.122495	18.4786	2.05003e-07	0.041157
cg04876582	0.329071	0.234275	0.534556	0.209757	0.646954	0.207127	18.4786	2.05003e-07	0.0411569
cg21436055	0.868857	0.0467109	0.842722	0.0998386	0.710568	0.148623	18.479	2.04947e-07	0.0411459
cg03549244	0.112607	0.0301039	0.113722	0.0323034	0.0777045	0.023593	18.4794	2.0489e-07	0.0411348
cg08260406	0.45175	0.285923	0.643	0.212955	0.243705	0.226242	18.4807	2.04698e-07	0.0410964
cg18345386	0.661	0.180226	0.636556	0.2069	0.411159	0.184684	18.4811	2.04652e-07	0.0410873
cg12815918	0.409429	0.240036	0.371056	0.236075	0.14675	0.134821	18.4814	2.04607e-07	0.0410786
cg01013868	0.668179	0.219233	0.5795	0.290376	0.354091	0.193101	18.4817	2.04558e-07	0.041069
cg12572278	0.324464	0.209418	0.179278	0.127499	0.127136	0.0545986	18.4825	2.04442e-07	0.0410459
cg10143603	0.58075	0.230533	0.354556	0.211607	0.270182	0.20076	18.4827	2.04417e-07	0.0410412
cg24952328	0.397964	0.234905	0.205389	0.20318	0.147705	0.0944764	18.4827	2.04418e-07	0.0410411
cg04382470	0.176429	0.277941	0.281611	0.300741	0.590818	0.306324	18.483	2.04378e-07	0.0410336
cg02719221	0.818607	0.105302	0.7955	0.163478	0.607023	0.182444	18.4834	2.04312e-07	0.0410206
cg01889897	0.167607	0.0855654	0.151556	0.0646841	0.0806818	0.0436805	18.4835	2.04299e-07	0.0410181
cg06269962	0.07775	0.0293038	0.0766111	0.0324711	0.0468636	0.0136102	18.4844	2.04174e-07	0.0409933
cg18270820	0.882429	0.0813376	0.773389	0.21945	0.593614	0.241882	18.4845	2.04154e-07	0.0409893
cg14294096	0.387214	0.125845	0.337722	0.13683	0.551886	0.16065	18.485	2.04091e-07	0.0409769
cg11908124	0.850321	0.117437	0.760667	0.229486	0.584432	0.202245	18.4852	2.04057e-07	0.0409704
cg10791580	0.814072	0.151743	0.552167	0.257793	0.540682	0.190645	18.4852	2.04052e-07	0.0409696
cg02638909	0.570357	0.194949	0.658611	0.154955	0.793682	0.1232	18.4857	2.03987e-07	0.0409568
cg00281048	0.841464	0.105632	0.814889	0.0951741	0.5845	0.254275	18.4858	2.03975e-07	0.0409545
cg22758846	0.641964	0.19765	0.426111	0.208911	0.344432	0.204983	18.487	2.03797e-07	0.040919
cg25501422	0.562429	0.103465	0.516778	0.138755	0.382568	0.138604	18.4871	2.03792e-07	0.0409181
cg24879209	0.608643	0.121752	0.6155	0.184408	0.802841	0.1497	18.488	2.03665e-07	0.0408929
cg00089915	0.521857	0.190507	0.267833	0.200883	0.60025	0.197074	18.4888	2.03542e-07	0.0408683
cg11932205	0.580107	0.156822	0.513056	0.203645	0.357409	0.135459	18.4893	2.03473e-07	0.0408548
cg20130344	0.0986071	0.0629764	0.112889	0.0475084	0.0458864	0.0303838	18.4894	2.03457e-07	0.0408516
cg18484488	0.815393	0.123147	0.797722	0.189857	0.597136	0.177123	18.4895	2.03438e-07	0.0408482
cg07374465	0.896393	0.0362382	0.896444	0.0194278	0.765068	0.142312	18.4901	2.03357e-07	0.0408321
cg10436737	0.5995	0.256528	0.718611	0.195957	0.853318	0.0695011	18.4905	2.03297e-07	0.0408201
cg14021375	0.543	0.197576	0.314611	0.223789	0.254568	0.188975	18.4905	2.03295e-07	0.04082
cg08860596	0.660429	0.120193	0.610889	0.0939805	0.468795	0.159414	18.4905	2.03294e-07	0.04082
cg09302355	0.713179	0.0956417	0.643222	0.10938	0.48025	0.210823	18.4907	2.03268e-07	0.040815
cg05387565	0.54925	0.14599	0.377278	0.161288	0.34725	0.128008	18.4911	2.03221e-07	0.0408058
cg24889207	0.694107	0.225877	0.868833	0.099817	0.888773	0.044145	18.4912	2.03201e-07	0.0408019
cg11321433	0.352821	0.228765	0.274278	0.229753	0.099	0.105825	18.4913	2.0319e-07	0.0407999
cg25867632	0.567036	0.15925	0.427889	0.190463	0.330432	0.148869	18.4917	2.03134e-07	0.0407889
cg04598121	0.64475	0.133939	0.426722	0.227643	0.362614	0.210713	18.492	2.03084e-07	0.0407791
cg14826425	0.366357	0.299856	0.370111	0.272902	0.681636	0.187771	18.4926	2.03006e-07	0.0407636
cg22506302	0.154821	0.0557535	0.188	0.0616718	0.0981818	0.056281	18.4929	2.02957e-07	0.040754
cg05591728	0.761607	0.191045	0.588111	0.197159	0.452614	0.226426	18.4931	2.02926e-07	0.040748
cg17276863	0.772393	0.133362	0.747833	0.162692	0.511023	0.238125	18.4932	2.02922e-07	0.0407473
cg12737833	0.845643	0.10295	0.618444	0.242237	0.57525	0.203969	18.4937	2.02845e-07	0.0407322
cg13313047	0.332964	0.20558	0.5805	0.269536	0.253545	0.14032	18.4943	2.02766e-07	0.0407163
cg20762586	0.666714	0.144106	0.396778	0.172066	0.494545	0.15611	18.4949	2.02671e-07	0.0406975
cg03459952	0.100214	0.0339077	0.106556	0.0325725	0.0673636	0.020452	18.4952	2.02634e-07	0.0406903
cg12562132	0.797893	0.0992928	0.562667	0.221834	0.587637	0.15717	18.4952	2.02628e-07	0.0406893
cg25602966	0.781357	0.162477	0.726056	0.161733	0.5315	0.197435	18.4954	2.02607e-07	0.0406852
cg12392857	0.892893	0.0475187	0.840278	0.163257	0.68225	0.184754	18.4955	2.02587e-07	0.0406814
cg11601115	0.91675	0.0825616	0.823	0.148732	0.672182	0.213067	18.4958	2.02543e-07	0.0406728
cg00132769	0.774893	0.154805	0.801611	0.142741	0.581091	0.169239	18.4962	2.02494e-07	0.0406632
cg13210618	0.523214	0.140404	0.448944	0.204125	0.322864	0.102675	18.4963	2.02481e-07	0.0406607
cg14096207	0.48825	0.230715	0.382778	0.263286	0.219727	0.0967368	18.4965	2.02453e-07	0.0406554
cg08340482	0.5185	0.207519	0.337111	0.199579	0.249477	0.158649	18.4968	2.02402e-07	0.0406454
cg20908110	0.09275	0.0223634	0.0995556	0.0266485	0.0660682	0.0221825	18.4977	2.02277e-07	0.0406205
cg09670127	0.844036	0.138318	0.844889	0.0484487	0.603682	0.241471	18.4978	2.02269e-07	0.040619
cg25714865	0.533286	0.280144	0.425833	0.252199	0.786318	0.198954	18.4978	2.02257e-07	0.0406169
cg08918658	0.628964	0.196166	0.268944	0.225375	0.545705	0.193651	18.4986	2.02143e-07	0.0405941
cg18923105	0.926571	0.0189159	0.908389	0.0359184	0.821909	0.105668	18.4989	2.02108e-07	0.0405872
cg08810584	0.0938214	0.155096	0.0379444	0.00946493	0.344659	0.279621	18.4991	2.0208e-07	0.0405819
cg10422334	0.527464	0.136154	0.389167	0.105752	0.627795	0.157266	18.4999	2.01966e-07	0.0405592
cg13262687	0.572429	0.268169	0.475111	0.280692	0.243273	0.183191	18.5002	2.01921e-07	0.0405504
cg15147690	0.338714	0.239235	0.156833	0.0995539	0.109295	0.10372	18.5008	2.01839e-07	0.0405342
cg00847544	0.699321	0.149827	0.660278	0.168511	0.511159	0.111112	18.5009	2.01823e-07	0.0405311
cg11852671	0.22175	0.147814	0.124778	0.0590658	0.0792273	0.0631115	18.5015	2.01737e-07	0.040514
cg25579648	0.229357	0.177693	0.0551667	0.0179419	0.360886	0.217389	18.5016	2.01726e-07	0.0405121
cg27103083	0.757464	0.141176	0.608889	0.196743	0.501273	0.183404	18.5024	2.01615e-07	0.0404899
cg02104952	0.318143	0.241144	0.525778	0.241267	0.626727	0.172764	18.5024	2.01607e-07	0.0404885
cg01138720	0.564821	0.129173	0.414667	0.162936	0.365432	0.129816	18.5024	2.01605e-07	0.0404883
cg10654373	0.914286	0.0896602	0.912111	0.0537958	0.723682	0.195151	18.5024	2.01603e-07	0.0404882
cg14066471	0.689036	0.188255	0.289833	0.224969	0.444136	0.250734	18.504	2.01383e-07	0.0404442
cg00366236	0.5275	0.222349	0.472833	0.208509	0.271568	0.145548	18.506	2.01104e-07	0.0403884
cg19818271	0.469821	0.216588	0.574	0.305667	0.764545	0.139228	18.508	2.00822e-07	0.0403319
cg00138710	0.705214	0.222698	0.7255	0.184415	0.458636	0.187844	18.5084	2.00762e-07	0.04032
cg25846784	0.316	0.275524	0.209222	0.289313	0.616091	0.264068	18.5088	2.00712e-07	0.0403102
cg14511677	0.139857	0.0429493	0.11	0.0307781	0.365455	0.261162	18.5089	2.00699e-07	0.0403077
cg26826631	0.645071	0.204362	0.716111	0.265475	0.885886	0.0686119	18.5097	2.00585e-07	0.0402851
cg07388171	0.793429	0.102371	0.798389	0.178137	0.584114	0.189053	18.5102	2.00505e-07	0.0402693
cg21743712	0.508429	0.29126	0.311667	0.216337	0.1715	0.18561	18.5111	2.00378e-07	0.0402438
cg03872339	0.752464	0.224568	0.687667	0.275851	0.435227	0.213231	18.5116	2.00315e-07	0.0402315
cg23043779	0.737214	0.143218	0.653556	0.208296	0.860182	0.0628739	18.5117	2.00304e-07	0.0402295
cg21071540	0.718893	0.187335	0.691444	0.251401	0.441477	0.202055	18.5119	2.00274e-07	0.0402236
cg07283582	0.835321	0.152976	0.860944	0.167973	0.605045	0.213327	18.5126	2.00178e-07	0.0402046
cg01023798	0.747429	0.236969	0.839278	0.164101	0.491341	0.252878	18.5127	2.00166e-07	0.0402023
cg06295548	0.799393	0.101216	0.766611	0.151201	0.594727	0.174351	18.5128	2.0015e-07	0.0401994
cg17033166	0.268357	0.166806	0.222444	0.115195	0.489841	0.221371	18.5128	2.00139e-07	0.0401973
cg12392126	0.6235	0.274379	0.876222	0.102348	0.859727	0.100023	18.5129	2.00133e-07	0.0401963
cg18665943	0.133357	0.0560187	0.123833	0.0407334	0.0694545	0.0433324	18.5138	2.0001e-07	0.0401718
cg27143007	0.734286	0.232602	0.681667	0.259792	0.448205	0.166181	18.5141	1.99956e-07	0.0401612
cg02023548	0.730571	0.0975262	0.5075	0.237902	0.5025	0.160607	18.515	1.99831e-07	0.0401363
cg27583534	0.415464	0.166791	0.249056	0.182271	0.204545	0.109982	18.5152	1.99812e-07	0.0401326
cg00220225	0.324036	0.196649	0.339944	0.183717	0.599705	0.227445	18.5155	1.99768e-07	0.0401239
cg03782202	0.423286	0.257696	0.271556	0.213812	0.143523	0.117003	18.5161	1.99686e-07	0.0401078
cg11925872	0.790357	0.138175	0.700944	0.162822	0.529204	0.212518	18.5162	1.99667e-07	0.0401041
cg21465489	0.833857	0.129737	0.819056	0.151467	0.588364	0.226025	18.5164	1.99641e-07	0.0400992
cg22043118	0.783071	0.130607	0.709722	0.144161	0.544273	0.196274	18.5176	1.99476e-07	0.0400661
cg09180239	0.728286	0.162374	0.880333	0.0548903	0.863159	0.0554252	18.5177	1.99457e-07	0.0400625
cg00234261	0.424607	0.25328	0.0941111	0.0819748	0.181409	0.19588	18.5186	1.99326e-07	0.0400365
cg09627520	0.754393	0.126819	0.750889	0.0872035	0.553818	0.188817	18.5188	1.99303e-07	0.0400319
cg14739859	0.581393	0.160303	0.378667	0.173078	0.360205	0.146089	18.519	1.99273e-07	0.0400262
cg21052788	0.690214	0.203487	0.713611	0.146265	0.507841	0.104561	18.5198	1.9916e-07	0.0400036
cg00064296	0.644143	0.250026	0.489056	0.256342	0.823796	0.14184	18.5204	1.99074e-07	0.0399866
cg03629499	0.269179	0.239014	0.317167	0.261837	0.571409	0.192608	18.5205	1.99062e-07	0.0399843
cg06048102	0.333929	0.123806	0.505389	0.221338	0.577705	0.164155	18.5208	1.99021e-07	0.0399764
cg03985415	0.700607	0.117613	0.672611	0.10763	0.523023	0.145977	18.521	1.98991e-07	0.0399705
cg18096939	0.636072	0.186389	0.563778	0.224827	0.393273	0.133592	18.5226	1.9877e-07	0.0399264
cg26351679	0.819536	0.129647	0.847111	0.090064	0.582773	0.24892	18.5234	1.98663e-07	0.0399051
cg11088489	0.440893	0.101167	0.625222	0.130137	0.621545	0.14722	18.5236	1.98638e-07	0.0399002
cg08422745	0.127429	0.0399531	0.132111	0.0308409	0.0822955	0.0366578	18.524	1.98585e-07	0.0398898
cg08742106	0.674179	0.119416	0.522333	0.163218	0.491773	0.11352	18.5242	1.98554e-07	0.0398838
cg01088952	0.730357	0.214751	0.548167	0.262789	0.845114	0.0781805	18.5243	1.98536e-07	0.0398804
cg00843352	0.338536	0.206061	0.272667	0.163129	0.117841	0.109888	18.5244	1.98529e-07	0.0398792
cg09751515	0.359107	0.230296	0.3765	0.222311	0.138227	0.104917	18.5244	1.98524e-07	0.0398784
cg01597387	0.447571	0.26579	0.216111	0.182447	0.624318	0.249594	18.5246	1.98496e-07	0.0398729
cg27587063	0.62675	0.192442	0.539667	0.224347	0.370545	0.148262	18.5246	1.98492e-07	0.0398722
cg27119815	0.86525	0.0467797	0.750778	0.19514	0.595159	0.231839	18.5246	1.98491e-07	0.0398722
cg01415903	0.3695	0.169122	0.564056	0.259723	0.291841	0.084057	18.5249	1.98447e-07	0.0398636
cg16377881	0.483107	0.29661	0.262389	0.253217	0.151273	0.150172	18.5254	1.98378e-07	0.0398499
cg08135850	0.0860357	0.125284	0.439556	0.308425	0.148386	0.185474	18.5255	1.9837e-07	0.0398486
cg06756557	0.172393	0.0666085	0.1935	0.0482716	0.0987273	0.0692942	18.5258	1.98323e-07	0.0398394
cg27636310	0.598357	0.323206	0.273389	0.360432	0.767841	0.233008	18.5261	1.98287e-07	0.0398323
cg09429735	0.771107	0.119341	0.524444	0.184052	0.761932	0.153084	18.5261	1.98286e-07	0.0398322
cg14097499	0.679	0.147952	0.584833	0.209269	0.45825	0.125602	18.5271	1.98146e-07	0.0398043
cg10368049	0.467607	0.262788	0.211111	0.192264	0.608727	0.230194	18.5278	1.98057e-07	0.0397866
cg23817981	0.800429	0.0887574	0.536167	0.259927	0.544364	0.196811	18.5281	1.98006e-07	0.0397767
cg01181227	0.662	0.18719	0.484222	0.291574	0.327955	0.221775	18.5281	1.98003e-07	0.0397762
cg26241416	0.108607	0.0273812	0.0999445	0.0209691	0.0775227	0.0184951	18.5283	1.97987e-07	0.0397732
cg16602816	0.611822	0.2566	0.440611	0.216266	0.319182	0.142181	18.529	1.97877e-07	0.0397513
cg10674438	0.623821	0.125248	0.502111	0.105377	0.435205	0.137941	18.5295	1.97813e-07	0.0397387
cg20998885	0.828964	0.111924	0.778778	0.139998	0.585068	0.218266	18.5295	1.97809e-07	0.039738
cg27182047	0.27675	0.191379	0.196667	0.173504	0.0785682	0.0557946	18.5307	1.97646e-07	0.0397054
cg21874814	0.0764643	0.0261116	0.0952222	0.032102	0.0528182	0.0235306	18.5309	1.97616e-07	0.0396997
cg10794973	0.656357	0.162292	0.345167	0.215011	0.590023	0.163949	18.5313	1.97567e-07	0.0396901
cg27194152	0.773857	0.237578	0.753167	0.256263	0.434295	0.271543	18.5313	1.9756e-07	0.0396888
cg03301498	0.743107	0.0979691	0.443	0.27071	0.675159	0.147892	18.5326	1.97383e-07	0.0396535
cg04983903	0.491679	0.103044	0.328778	0.110353	0.512954	0.115163	18.5329	1.97349e-07	0.0396468
cg00856952	0.657464	0.210218	0.531111	0.279948	0.337227	0.20207	18.5331	1.97319e-07	0.039641
cg06745235	0.064	0.0233047	0.0710556	0.0371728	0.0357954	0.0178737	18.5335	1.97256e-07	0.0396285
cg23627062	0.449214	0.218261	0.55	0.249211	0.253068	0.140482	18.5338	1.97214e-07	0.0396202
cg06713076	0.7515	0.243868	0.668556	0.254827	0.417	0.2304	18.5339	1.97203e-07	0.0396182
cg20383390	0.212714	0.0776129	0.307833	0.107303	0.153523	0.0921171	18.5348	1.97076e-07	0.0395931
cg22288316	0.625786	0.205668	0.534167	0.265352	0.342727	0.160103	18.5349	1.97067e-07	0.0395913
cg01546873	0.852393	0.0982572	0.652833	0.253637	0.547477	0.235518	18.5354	1.96991e-07	0.0395762
cg19193956	0.4635	0.243338	0.246167	0.171113	0.629068	0.237858	18.5356	1.96975e-07	0.0395732
cg05492904	0.3355	0.25646	0.516667	0.252807	0.674023	0.202411	18.5363	1.96871e-07	0.0395526
cg25204172	0.765857	0.171216	0.461889	0.225076	0.471136	0.233952	18.5368	1.96803e-07	0.0395392
cg06942649	0.357964	0.231244	0.262889	0.19637	0.116886	0.0871433	18.5375	1.96706e-07	0.0395197
cg13376998	0.924393	0.0247945	0.886556	0.110736	0.6905	0.233513	18.5378	1.96662e-07	0.0395112
cg18614735	0.582179	0.267445	0.603944	0.244238	0.312591	0.163416	18.5379	1.96649e-07	0.0395088
cg18942451	0.345143	0.122071	0.447222	0.181829	0.552614	0.135073	18.5382	1.9661e-07	0.0395012
cg21696987	0.386643	0.145701	0.364722	0.139114	0.598	0.196639	18.5388	1.96534e-07	0.0394861
cg23666362	0.69675	0.15923	0.517611	0.16897	0.442364	0.183457	18.5388	1.96529e-07	0.0394852
cg19935922	0.140536	0.0559706	0.124722	0.0499856	0.07925	0.0303316	18.5392	1.96476e-07	0.0394747
cg09108191	0.125071	0.0570763	0.148889	0.0565237	0.07375	0.039282	18.5396	1.96412e-07	0.0394621
cg20428976	0.826179	0.0958487	0.654667	0.186678	0.838523	0.0760745	18.5402	1.96342e-07	0.0394483
cg24756642	0.873571	0.069333	0.689167	0.209818	0.613114	0.20836	18.5404	1.9631e-07	0.0394419
cg06678982	0.0883929	0.0266505	0.0903889	0.0343651	0.0559091	0.0211493	18.541	1.96229e-07	0.039426
cg12040555	0.883536	0.0674562	0.831333	0.114107	0.689454	0.174999	18.5417	1.96125e-07	0.0394053
cg03167633	0.8465	0.0600583	0.7325	0.211816	0.5575	0.247082	18.5419	1.96102e-07	0.0394008
cg17410660	0.480786	0.248564	0.504111	0.223366	0.749159	0.155783	18.5419	1.96098e-07	0.0394002
cg16640027	0.20625	0.15711	0.228389	0.178752	0.491932	0.257523	18.542	1.96085e-07	0.0393978
cg00789143	0.739964	0.246153	0.692	0.23974	0.445909	0.183264	18.5427	1.95988e-07	0.0393786
cg13619387	0.538893	0.192677	0.5825	0.218719	0.789068	0.159942	18.5438	1.95846e-07	0.0393501
cg01112082	0.1975	0.12158	0.188	0.132844	0.0705227	0.0493462	18.5438	1.95844e-07	0.0393501
cg11279021	0.277536	0.218129	0.165778	0.125441	0.0775909	0.0361382	18.5441	1.95793e-07	0.0393398
cg17425810	0.857821	0.0880455	0.7665	0.191588	0.570727	0.251225	18.5451	1.95655e-07	0.0393124
cg20688157	0.863143	0.0425404	0.826778	0.191323	0.637591	0.199911	18.5456	1.95587e-07	0.0392989
cg09569432	0.619178	0.130706	0.442778	0.17297	0.366432	0.193514	18.5457	1.95576e-07	0.0392969
cg02855576	0.139286	0.119417	0.133722	0.116216	0.0266136	0.0264823	18.5463	1.95492e-07	0.0392802
cg01017244	0.325107	0.214294	0.478556	0.29225	0.652591	0.198004	18.5466	1.95457e-07	0.0392734
cg21300373	0.532893	0.233692	0.461056	0.230748	0.227864	0.204457	18.5476	1.9532e-07	0.0392461
cg09510085	0.564143	0.190701	0.808944	0.122462	0.746273	0.127239	18.5484	1.95203e-07	0.0392228
cg13814496	0.0730714	0.0231947	0.0743889	0.0389663	0.0416591	0.017699	18.5486	1.95189e-07	0.0392201
cg17967602	0.541143	0.209252	0.505556	0.322838	0.25625	0.14869	18.5496	1.95044e-07	0.0391912
cg25658276	0.52725	0.176906	0.467222	0.225441	0.302818	0.109227	18.5499	1.95004e-07	0.0391833
cg13485366	0.543357	0.275141	0.310333	0.135	0.2785	0.121235	18.5501	1.94972e-07	0.0391771
cg00362906	0.0925	0.0242998	0.0935556	0.0246439	0.0647273	0.0190817	18.5502	1.9496e-07	0.0391749
cg25458147	0.526536	0.223993	0.5755	0.246101	0.782182	0.120713	18.5505	1.9493e-07	0.0391689
cg23402986	0.870286	0.0668491	0.729222	0.255673	0.566568	0.242868	18.5505	1.94927e-07	0.0391686
cg22812331	0.76125	0.138669	0.649	0.125324	0.496727	0.221191	18.5508	1.94879e-07	0.0391591
cg07415373	0.34725	0.145648	0.569056	0.270784	0.65975	0.22262	18.5514	1.94793e-07	0.0391421
cg23153481	0.271536	0.202662	0.320167	0.235478	0.0906136	0.0522562	18.5517	1.94755e-07	0.0391346
cg04715245	0.376107	0.152263	0.173889	0.108533	0.501386	0.237604	18.5518	1.94746e-07	0.039133
cg21741858	0.51225	0.151209	0.383722	0.0944612	0.591796	0.112507	18.5525	1.94656e-07	0.0391152
cg22806341	0.255821	0.14939	0.3435	0.18855	0.136273	0.0745162	18.5527	1.94622e-07	0.0391086
cg04212340	0.741072	0.153567	0.652833	0.205318	0.467409	0.208087	18.553	1.94576e-07	0.0390994
cg19829229	0.217607	0.0881641	0.188333	0.0656748	0.117068	0.0604766	18.5531	1.94571e-07	0.0390986
cg14573833	0.75575	0.26939	0.735389	0.310076	0.410977	0.236154	18.5531	1.94565e-07	0.0390977
cg11550550	0.813107	0.215665	0.749556	0.198826	0.510932	0.227761	18.5532	1.94551e-07	0.039095
cg08123816	0.878357	0.0512468	0.878667	0.0602514	0.7415	0.14115	18.5533	1.94543e-07	0.0390937
cg06116757	0.821714	0.216064	0.579167	0.29536	0.462159	0.239215	18.5533	1.94541e-07	0.0390934
cg03759239	0.591964	0.258274	0.765556	0.129288	0.847432	0.112412	18.5534	1.94525e-07	0.0390903
cg18578954	0.684964	0.161324	0.356278	0.22046	0.574182	0.171365	18.5557	1.94209e-07	0.039027
cg22111038	0.285821	0.119421	0.296722	0.15509	0.1425	0.0911744	18.5558	1.94206e-07	0.0390266
cg11784281	0.892571	0.0491931	0.856167	0.10059	0.733114	0.145344	18.556	1.94176e-07	0.0390208
cg25291138	0.0829286	0.0741864	0.264667	0.245975	0.0613864	0.0536475	18.5566	1.94096e-07	0.039005
cg00971396	0.114786	0.0357826	0.0959445	0.0306757	0.0688182	0.029364	18.5567	1.94084e-07	0.0390027
cg18636641	0.679072	0.160064	0.605556	0.229579	0.418636	0.179165	18.5574	1.93982e-07	0.0389824
cg14519598	0.884536	0.0530028	0.872278	0.0988575	0.684614	0.202823	18.558	1.93904e-07	0.038967
cg07735969	0.566143	0.0848946	0.403778	0.132973	0.427591	0.105488	18.5585	1.93832e-07	0.0389529
cg01914231	0.817893	0.113366	0.679056	0.187164	0.540932	0.224398	18.5585	1.93833e-07	0.0389528
cg20234855	0.213071	0.103726	0.227389	0.193521	0.444205	0.202268	18.5589	1.93773e-07	0.0389411
cg18568067	0.429393	0.174083	0.632167	0.212006	0.674114	0.145872	18.5606	1.93553e-07	0.0388972
cg15131519	0.407321	0.0941126	0.410056	0.10986	0.558932	0.132093	18.5614	1.9344e-07	0.0388746
cg13625388	0.639607	0.255153	0.561611	0.235827	0.331205	0.188177	18.5617	1.93393e-07	0.0388654
cg22861286	0.579964	0.145468	0.529278	0.275673	0.77225	0.115542	18.5619	1.93374e-07	0.0388618
cg02802072	0.363607	0.252322	0.233889	0.185534	0.558977	0.175239	18.5625	1.93284e-07	0.0388438
cg05446860	0.6245	0.181697	0.242056	0.219568	0.431546	0.223259	18.5626	1.93278e-07	0.0388428
cg08047629	0.534036	0.20547	0.551778	0.277791	0.77125	0.090317	18.563	1.93221e-07	0.0388317
cg26623416	0.163143	0.0639796	0.165	0.0458976	0.0885227	0.0596379	18.5632	1.932e-07	0.0388276
cg27245348	0.568179	0.322916	0.4415	0.265515	0.224886	0.148216	18.5633	1.93182e-07	0.0388241
cg14751180	0.106571	0.0376784	0.0924444	0.0365453	0.0627273	0.0223382	18.5635	1.93153e-07	0.0388185
cg24477886	0.626214	0.125103	0.4405	0.18392	0.404182	0.157263	18.5641	1.93072e-07	0.0388024
cg08306766	0.790321	0.119818	0.782667	0.124594	0.560568	0.218849	18.5649	1.92971e-07	0.0387823
cg00524900	0.394929	0.229908	0.393778	0.287053	0.672091	0.169348	18.5649	1.92965e-07	0.0387813
cg05934874	0.0840357	0.0301226	0.0678889	0.01976	0.0458864	0.0259456	18.5652	1.92927e-07	0.0387739
cg21620107	0.58325	0.17767	0.736944	0.193748	0.454864	0.151641	18.5657	1.92861e-07	0.0387608
cg11985424	0.734643	0.0992816	0.515389	0.197064	0.457795	0.22778	18.5662	1.92791e-07	0.0387469
cg17436778	0.498214	0.170351	0.572389	0.204838	0.728795	0.135102	18.5671	1.92667e-07	0.0387222
cg07000806	0.80825	0.0804513	0.814889	0.100777	0.602386	0.212586	18.5675	1.92612e-07	0.0387114
cg04675946	0.54125	0.279657	0.450611	0.260272	0.778909	0.142893	18.5676	1.92602e-07	0.0387095
cg07664198	0.503929	0.290991	0.4785	0.267375	0.198773	0.160402	18.5682	1.92516e-07	0.0386924
cg21244990	0.780036	0.16925	0.708111	0.198213	0.520455	0.187603	18.5685	1.92483e-07	0.038686
cg20873416	0.443393	0.294539	0.342111	0.289027	0.130977	0.0989612	18.5685	1.92474e-07	0.0386843
cg15981475	0.191429	0.164592	0.0656111	0.0265045	0.0596591	0.0225171	18.5693	1.92369e-07	0.0386635
cg01886855	0.454536	0.244192	0.6425	0.237029	0.768432	0.179461	18.5695	1.92349e-07	0.0386596
cg18843739	0.697036	0.165724	0.300278	0.217492	0.606977	0.251431	18.5702	1.92244e-07	0.0386387
cg25262261	0.520036	0.213067	0.623833	0.239317	0.328295	0.146354	18.5717	1.92049e-07	0.0385997
cg03780338	0.065	0.0416564	0.0867778	0.0670308	0.0244545	0.0191378	18.5727	1.91915e-07	0.038573
cg10228283	0.353964	0.160221	0.375611	0.165927	0.179364	0.119708	18.5727	1.91908e-07	0.0385718
cg15809217	0.693322	0.142716	0.412556	0.278346	0.445182	0.16445	18.5731	1.91853e-07	0.038561
cg21338479	0.154786	0.0537686	0.170389	0.0377517	0.0930682	0.0583176	18.5735	1.91802e-07	0.0385508
cg15905200	0.523893	0.245173	0.554556	0.223674	0.239318	0.225324	18.574	1.9174e-07	0.0385387
cg21289280	0.160321	0.0602704	0.157111	0.0422345	0.39625	0.256758	18.5744	1.91683e-07	0.0385273
cg17627328	0.52	0.23346	0.429389	0.238324	0.742318	0.172053	18.5756	1.91524e-07	0.0384955
cg04280772	0.477357	0.213878	0.370889	0.143057	0.673205	0.197581	18.5757	1.91515e-07	0.0384939
cg16957224	0.691286	0.207438	0.533611	0.262054	0.403545	0.152457	18.5758	1.91495e-07	0.0384901
cg14542839	0.418464	0.196506	0.255555	0.0875357	0.569795	0.212635	18.5759	1.9148e-07	0.0384873
cg06592982	0.673	0.18045	0.586278	0.232438	0.376136	0.217589	18.5768	1.91367e-07	0.0384647
cg06734993	0.7945	0.16698	0.639778	0.20597	0.535045	0.168696	18.5768	1.91364e-07	0.0384644
cg08324636	0.0705357	0.0181608	0.0803889	0.0329637	0.0484318	0.0157013	18.5771	1.91327e-07	0.0384571
cg02151120	0.638	0.198461	0.747389	0.14595	0.838614	0.0669617	18.5776	1.91252e-07	0.0384422
cg14011070	0.749214	0.201159	0.596778	0.27478	0.87725	0.0417396	18.5779	1.9122e-07	0.0384359
cg17099568	0.532214	0.204573	0.475444	0.232429	0.264614	0.167403	18.5782	1.91175e-07	0.0384271
cg13197560	0.749536	0.242798	0.511222	0.321174	0.381273	0.220677	18.5787	1.91113e-07	0.0384148
cg16469426	0.0461428	0.0233011	0.0365	0.0127429	0.0234091	0.00951698	18.579	1.91065e-07	0.0384054
cg19818642	0.113964	0.023751	0.0983889	0.0328224	0.06925	0.0345099	18.5791	1.91059e-07	0.0384043
cg00974255	0.60625	0.137022	0.538111	0.229756	0.356659	0.175965	18.5798	1.90967e-07	0.0383862
cg02489438	0.167786	0.0694979	0.169611	0.0715765	0.0920682	0.0457914	18.5799	1.90942e-07	0.0383813
cg21455600	0.826929	0.0773711	0.789667	0.130574	0.586295	0.229992	18.5806	1.90859e-07	0.0383647
cg06182329	0.322679	0.203969	0.147	0.060727	0.143886	0.0752197	18.5807	1.90836e-07	0.0383603
cg10185311	0.146429	0.0738695	0.138833	0.0546855	0.0667046	0.0513676	18.5808	1.90832e-07	0.0383598
cg08992229	0.439786	0.273808	0.5275	0.25492	0.212273	0.125545	18.5818	1.90698e-07	0.0383331
cg01763575	0.587143	0.280975	0.352556	0.191811	0.24875	0.207753	18.5818	1.90689e-07	0.0383313
cg22132982	0.529679	0.206792	0.584889	0.250607	0.313841	0.138417	18.583	1.90531e-07	0.0382998
cg21461837	0.124357	0.0512707	0.149444	0.0580418	0.0677046	0.0529329	18.5832	1.9051e-07	0.0382957
cg03372174	0.793893	0.116966	0.696611	0.177735	0.539886	0.204087	18.5833	1.90492e-07	0.0382924
cg14055502	0.6855	0.184623	0.805611	0.208023	0.501068	0.188847	18.5838	1.90433e-07	0.0382806
cg19332572	0.891714	0.0979818	0.611778	0.31827	0.882886	0.114371	18.5838	1.90429e-07	0.03828
cg04127903	0.166214	0.0667701	0.189333	0.072296	0.0901136	0.0657919	18.5839	1.90418e-07	0.038278
cg26502485	0.887214	0.0491689	0.836055	0.112227	0.708023	0.161491	18.5842	1.90375e-07	0.0382696
cg00526069	0.782643	0.181354	0.670889	0.212075	0.900636	0.0321516	18.5842	1.90371e-07	0.0382689
cg04806177	0.8105	0.234278	0.5775	0.334276	0.922182	0.0641384	18.5843	1.90358e-07	0.0382665
cg13577361	0.544821	0.224472	0.326389	0.212751	0.670341	0.182798	18.5856	1.90193e-07	0.0382335
cg06873121	0.145321	0.0489921	0.133333	0.0409677	0.0858864	0.039792	18.5862	1.901e-07	0.0382151
cg08764761	0.697286	0.184797	0.574778	0.266314	0.409182	0.173405	18.5865	1.90069e-07	0.038209
cg12380764	0.636036	0.14903	0.320944	0.22911	0.438636	0.176718	18.5867	1.90044e-07	0.0382042
cg10506844	0.671107	0.269303	0.729889	0.201313	0.920227	0.055514	18.5871	1.89985e-07	0.0381926
cg25653204	0.444929	0.255826	0.474556	0.22659	0.1905	0.160459	18.5875	1.89931e-07	0.0381818
cg23225221	0.835821	0.0936613	0.770389	0.201968	0.610568	0.172345	18.5882	1.89837e-07	0.0381632
cg25486979	0.150679	0.0568956	0.123944	0.0505027	0.0791136	0.0442126	18.5888	1.8976e-07	0.0381478
cg27607584	0.640357	0.263765	0.687722	0.27268	0.90325	0.0365075	18.5896	1.89652e-07	0.0381262
cg19965589	0.546929	0.154861	0.502444	0.17744	0.722227	0.138279	18.5896	1.89652e-07	0.0381262
cg06900216	0.5035	0.231792	0.518333	0.269616	0.244636	0.152913	18.59	1.89602e-07	0.0381164
cg00361898	0.707643	0.163198	0.547	0.249038	0.437136	0.164039	18.5903	1.89566e-07	0.0381094
cg10318647	0.746393	0.182436	0.697778	0.28371	0.472841	0.16724	18.5906	1.8952e-07	0.0381003
cg13587564	0.570893	0.240799	0.732333	0.198614	0.834	0.111594	18.5907	1.89513e-07	0.038099
cg21219744	0.0691786	0.0192951	0.0633889	0.0278148	0.0423182	0.0148524	18.5909	1.89476e-07	0.0380918
cg08552043	0.889893	0.0546615	0.768944	0.200408	0.610795	0.238115	18.5919	1.89345e-07	0.0380658
cg08872353	0.756	0.107958	0.489722	0.19553	0.546864	0.182502	18.594	1.8907e-07	0.0380106
cg06191536	0.669	0.223693	0.535056	0.288345	0.368182	0.147995	18.5941	1.89057e-07	0.0380082
cg13432286	0.0688214	0.040794	0.0648333	0.0250934	0.322932	0.280525	18.5942	1.89044e-07	0.0380057
cg18748617	0.682929	0.223098	0.840833	0.0780138	0.500954	0.232177	18.5942	1.8904e-07	0.0380051
cg27490404	0.689107	0.131136	0.470389	0.21742	0.488477	0.123373	18.5951	1.8893e-07	0.0379833
cg09240763	0.544893	0.257446	0.385611	0.307867	0.739432	0.129452	18.5952	1.88908e-07	0.037979
cg05242244	0.312607	0.130165	0.376722	0.144372	0.505364	0.134036	18.5952	1.88906e-07	0.0379787
cg18429793	0.0707857	0.0211999	0.0871111	0.0276828	0.0488636	0.0235417	18.5958	1.88828e-07	0.0379633
cg08063111	0.864214	0.135885	0.788556	0.201032	0.594295	0.215592	18.5991	1.88397e-07	0.0378768
cg06654103	0.768536	0.151289	0.755722	0.151341	0.557091	0.169692	18.5993	1.88372e-07	0.0378721
cg26987376	0.176607	0.137801	0.221833	0.140986	0.438909	0.233714	18.5993	1.88369e-07	0.0378716
cg15545957	0.119929	0.053098	0.105778	0.0313736	0.0667954	0.0270336	18.5994	1.8836e-07	0.03787
cg23434193	0.09275	0.025111	0.0873333	0.0288138	0.0592727	0.0222725	18.5996	1.88334e-07	0.0378649
cg23117647	0.736536	0.213188	0.525667	0.31461	0.387205	0.214261	18.5996	1.88325e-07	0.0378633
cg17524854	0.0821786	0.0171918	0.0924444	0.0188593	0.0590682	0.0252332	18.5999	1.88292e-07	0.0378568
cg24987590	0.35975	0.176631	0.452389	0.24574	0.633727	0.175427	18.6	1.88281e-07	0.0378548
cg03858047	0.895464	0.0372126	0.848889	0.107084	0.70325	0.181427	18.6006	1.88201e-07	0.0378389
cg18677965	0.136036	0.0700092	0.151667	0.0527614	0.0745227	0.039516	18.601	1.88152e-07	0.0378293
cg21729798	0.48025	0.255634	0.330833	0.240894	0.696477	0.204004	18.601	1.8814e-07	0.0378271
cg24410234	0.744893	0.166144	0.907778	0.0238736	0.875318	0.0607483	18.6015	1.88083e-07	0.0378158
cg25143652	0.392214	0.199999	0.380556	0.17477	0.632568	0.190393	18.6021	1.88005e-07	0.0378003
cg23686632	0.826786	0.113929	0.777	0.222578	0.580318	0.191709	18.6023	1.87975e-07	0.0377944
cg09371559	0.262821	0.153912	0.406056	0.165638	0.476977	0.130666	18.6031	1.87872e-07	0.0377739
cg26048630	0.364571	0.259671	0.366056	0.309749	0.67	0.182698	18.6035	1.87817e-07	0.0377631
cg12740863	0.914143	0.0226989	0.888667	0.0367919	0.771159	0.14548	18.6039	1.87766e-07	0.0377529
cg10372302	0.733714	0.166708	0.440722	0.215971	0.721409	0.167515	18.6043	1.87716e-07	0.0377432
cg22642909	0.540321	0.237903	0.508889	0.187015	0.292318	0.138418	18.6045	1.87681e-07	0.0377363
cg11074968	0.753036	0.12112	0.499889	0.227504	0.761091	0.150114	18.6046	1.87666e-07	0.0377333
cg07427211	0.257071	0.118642	0.286167	0.112819	0.417727	0.117814	18.6052	1.87598e-07	0.0377199
cg13980944	0.4345	0.176085	0.359389	0.205801	0.612932	0.141277	18.6057	1.87527e-07	0.037706
cg07119434	0.607714	0.252899	0.362445	0.246969	0.715295	0.149095	18.6057	1.87521e-07	0.0377049
cg18980410	0.674929	0.12816	0.584278	0.119232	0.471659	0.152936	18.6059	1.87505e-07	0.0377017
cg01999622	0.641357	0.253254	0.607056	0.231741	0.368932	0.145676	18.606	1.87488e-07	0.0376985
cg27492418	0.174786	0.0591541	0.160889	0.0743844	0.0879773	0.0618571	18.6062	1.87464e-07	0.037694
cg26707664	0.705857	0.148216	0.423167	0.23033	0.697068	0.159735	18.6065	1.87416e-07	0.0376844
cg19860515	0.629964	0.258561	0.648222	0.260165	0.360114	0.158979	18.6066	1.87403e-07	0.0376821
cg06097557	0.239607	0.0927934	0.265556	0.103168	0.463568	0.216052	18.6073	1.87318e-07	0.0376651
cg13087299	0.886179	0.0864472	0.7565	0.192845	0.615614	0.222941	18.6073	1.87313e-07	0.0376643
cg03636930	0.482286	0.239161	0.513889	0.230136	0.226364	0.178155	18.6089	1.87112e-07	0.0376242
cg22221730	0.814286	0.145087	0.807889	0.175238	0.585864	0.192522	18.6089	1.87106e-07	0.0376232
cg07073096	0.767857	0.189387	0.926722	0.0197776	0.911864	0.0233294	18.6095	1.87022e-07	0.0376064
cg23578733	0.58375	0.215515	0.433056	0.213157	0.309045	0.152632	18.6097	1.87008e-07	0.0376038
cg22682546	0.758607	0.167734	0.587	0.197938	0.479091	0.198791	18.6097	1.87001e-07	0.0376025
cg20919143	0.788964	0.212495	0.613333	0.258567	0.903341	0.0676241	18.6099	1.86983e-07	0.037599
cg01800500	0.920536	0.046763	0.762056	0.185543	0.662523	0.216648	18.6104	1.86913e-07	0.0375853
cg27293357	0.373036	0.274525	0.6635	0.249984	0.275477	0.180991	18.6106	1.86889e-07	0.0375807
cg11553066	0.231071	0.180054	0.214722	0.17148	0.0611591	0.0293471	18.611	1.86829e-07	0.0375687
cg12743248	0.322607	0.19844	0.3435	0.1782	0.582546	0.201149	18.6112	1.86807e-07	0.0375645
cg10593400	0.736464	0.194258	0.343278	0.281613	0.415182	0.266993	18.6115	1.86767e-07	0.0375568
cg14694191	0.659679	0.134268	0.373278	0.199208	0.554954	0.148009	18.6115	1.86768e-07	0.0375567
cg07961015	0.791822	0.179575	0.538555	0.324707	0.4125	0.268788	18.6123	1.86667e-07	0.0375369
cg23046566	0.822678	0.175057	0.825333	0.147081	0.566864	0.229894	18.6123	1.86661e-07	0.0375359
cg06586759	0.342357	0.096202	0.301	0.0844553	0.226977	0.0664423	18.6132	1.86547e-07	0.0375131
cg21376883	0.350464	0.208122	0.308722	0.235725	0.124273	0.0754778	18.6145	1.86369e-07	0.0374775
cg11127732	0.794857	0.117757	0.63	0.209393	0.854023	0.0939974	18.6146	1.86366e-07	0.0374771
cg09251111	0.0764643	0.0206173	0.0695	0.0223666	0.0479318	0.0194463	18.6152	1.86277e-07	0.0374594
cg14760797	0.725536	0.208707	0.3175	0.261202	0.639045	0.226613	18.6153	1.86275e-07	0.0374591
cg10922915	0.560714	0.15497	0.496444	0.199545	0.358977	0.0987304	18.6155	1.8625e-07	0.0374544
cg04214710	0.8295	0.225285	0.851278	0.194353	0.545318	0.241216	18.6157	1.8622e-07	0.0374485
cg06314702	0.733036	0.176903	0.565667	0.239537	0.832432	0.0870093	18.616	1.86186e-07	0.0374417
cg15131883	0.694929	0.206057	0.476278	0.253223	0.362295	0.225958	18.616	1.86181e-07	0.037441
cg00545804	0.129607	0.178876	0.308889	0.276194	0.0398864	0.0111485	18.616	1.86173e-07	0.0374396
cg15717558	0.153607	0.048291	0.139444	0.0357396	0.0744545	0.0690798	18.6161	1.86163e-07	0.0374378
cg17168172	0.196714	0.0862451	0.277944	0.111561	0.139955	0.0625947	18.6175	1.85984e-07	0.037402
cg14471064	0.827	0.219922	0.754889	0.254575	0.513182	0.216285	18.6176	1.85968e-07	0.0373989
cg06441946	0.135857	0.0424139	0.129	0.0442493	0.0755	0.0467838	18.6188	1.85812e-07	0.0373677
cg18760621	0.344036	0.265117	0.165889	0.231864	0.0606818	0.0963134	18.619	1.85786e-07	0.0373626
cg08938793	0.169286	0.146275	0.483056	0.32596	0.520227	0.25841	18.6191	1.85773e-07	0.0373603
cg20886049	0.428607	0.227541	0.335	0.212139	0.650864	0.191837	18.6203	1.85615e-07	0.0373288
cg25785281	0.164214	0.0763367	0.186167	0.0638042	0.0968636	0.0454362	18.6206	1.85583e-07	0.0373225
cg06534586	0.722679	0.220133	0.644444	0.227704	0.894909	0.0546519	18.6212	1.85505e-07	0.0373068
cg07804857	0.642929	0.144086	0.583278	0.14303	0.784477	0.119211	18.6217	1.8544e-07	0.037294
cg24602243	0.128071	0.033633	0.116889	0.0367165	0.0804091	0.0334715	18.6217	1.85437e-07	0.0372935
cg08782158	0.590929	0.210957	0.571222	0.189299	0.379114	0.0949348	18.6227	1.85314e-07	0.0372691
cg04225902	0.552	0.235135	0.476778	0.251464	0.792523	0.180783	18.6227	1.85312e-07	0.0372688
cg08272784	0.863714	0.115169	0.845278	0.124823	0.634455	0.214347	18.6232	1.85246e-07	0.0372557
cg14405768	0.711429	0.139678	0.624444	0.214769	0.460273	0.177771	18.6238	1.85168e-07	0.0372403
cg08647730	0.421786	0.185733	0.603833	0.28122	0.284545	0.141005	18.6257	1.84917e-07	0.03719
cg02663265	0.164071	0.119154	0.223056	0.164387	0.0624318	0.0383602	18.6261	1.84871e-07	0.0371809
cg09195868	0.686643	0.153719	0.713778	0.183837	0.475159	0.180253	18.6263	1.84843e-07	0.0371755
cg24400656	0.446286	0.160345	0.415444	0.227481	0.237773	0.105347	18.6266	1.84806e-07	0.0371682
cg02704927	0.133429	0.0575844	0.136056	0.039134	0.0706818	0.0477921	18.627	1.84749e-07	0.0371569
cg05619712	0.518428	0.266428	0.82	0.125768	0.781932	0.170722	18.6274	1.84703e-07	0.0371478
cg05420057	0.6165	0.151503	0.424722	0.230777	0.348932	0.178006	18.6275	1.84689e-07	0.0371452
cg00736958	0.584393	0.133471	0.345444	0.154609	0.585295	0.155635	18.6277	1.84666e-07	0.0371409
cg15809959	0.809357	0.149763	0.568556	0.271776	0.458773	0.267355	18.6283	1.8458e-07	0.0371237
cg12110911	0.521786	0.162622	0.393222	0.228156	0.261682	0.162488	18.6285	1.84559e-07	0.0371196
cg25372881	0.07625	0.0232707	0.0842222	0.0298675	0.0521818	0.015741	18.6297	1.84407e-07	0.0370892
cg00494788	0.843393	0.117741	0.745056	0.210572	0.587068	0.193568	18.6308	1.84263e-07	0.0370605
cg18538332	0.112857	0.0299947	0.118278	0.0219137	0.0646818	0.0484954	18.6308	1.84253e-07	0.0370587
cg01481000	0.771	0.136901	0.461278	0.289194	0.495386	0.203348	18.6317	1.84145e-07	0.0370371
cg13766030	0.0649286	0.0255791	0.125444	0.15141	0.327545	0.24983	18.6318	1.84131e-07	0.0370344
cg08817540	0.727143	0.161838	0.433722	0.259587	0.441182	0.209498	18.6332	1.83951e-07	0.0369985
cg15329876	0.7	0.181291	0.590611	0.278821	0.378614	0.224723	18.6335	1.83906e-07	0.0369896
cg16481332	0.299536	0.249256	0.380611	0.248303	0.635273	0.231011	18.6337	1.83885e-07	0.0369856
cg14584926	0.916464	0.0341429	0.765667	0.181761	0.8925	0.0351068	18.6339	1.8386e-07	0.0369806
cg15539995	0.0824286	0.0333649	0.0776111	0.0303492	0.0471364	0.0176985	18.634	1.83846e-07	0.036978
cg21681109	0.446607	0.204181	0.464778	0.224193	0.221182	0.142004	18.6341	1.83835e-07	0.036976
cg14124261	0.806929	0.14664	0.769222	0.137759	0.610568	0.141798	18.6343	1.83809e-07	0.0369709
cg08031492	0.64225	0.241968	0.618611	0.240551	0.378682	0.140203	18.6343	1.83807e-07	0.0369708
cg15688767	0.134321	0.0758713	0.102778	0.0426402	0.0576136	0.0362813	18.6345	1.83778e-07	0.036965
cg07263759	0.478964	0.28614	0.515222	0.293138	0.788341	0.147584	18.6346	1.83765e-07	0.0369629
cg07623702	0.198179	0.0669804	0.249611	0.0938404	0.133568	0.0635692	18.6346	1.83766e-07	0.0369628
cg04955511	0.565	0.249769	0.474944	0.275763	0.809841	0.177078	18.635	1.83725e-07	0.0369549
cg17463145	0.684643	0.22623	0.618611	0.303226	0.333386	0.251762	18.6358	1.83613e-07	0.0369327
cg10702669	0.678107	0.257723	0.859944	0.135152	0.906341	0.0292662	18.6371	1.83454e-07	0.036901
cg25073563	0.379607	0.137451	0.360944	0.151012	0.593682	0.197864	18.6379	1.83346e-07	0.0368794
cg21734707	0.393	0.268224	0.273111	0.244285	0.638909	0.210815	18.6383	1.8329e-07	0.0368683
cg17895880	0.157464	0.0670508	0.116611	0.0362721	0.0825	0.0435337	18.6387	1.83248e-07	0.03686
cg24906202	0.22025	0.0610511	0.2105	0.0425209	0.138682	0.0661847	18.639	1.83202e-07	0.0368509
cg03462901	0.466857	0.148035	0.631167	0.179457	0.713704	0.173889	18.6394	1.83154e-07	0.0368415
cg02697115	0.371893	0.248114	0.284722	0.219765	0.116	0.0824852	18.6401	1.8306e-07	0.0368227
cg21872908	0.838929	0.0843498	0.763833	0.213243	0.606705	0.17642	18.6402	1.83047e-07	0.0368202
cg07396746	0.478929	0.163496	0.219111	0.0885444	0.410886	0.147089	18.6407	1.82992e-07	0.0368094
cg21469772	0.580643	0.151804	0.462222	0.213744	0.728704	0.148087	18.6408	1.82979e-07	0.036807
cg07168181	0.103143	0.0328168	0.106611	0.0206886	0.0689773	0.0264904	18.6412	1.82927e-07	0.0367966
cg26293546	0.379	0.290855	0.238778	0.17205	0.10325	0.0800721	18.6414	1.829e-07	0.0367915
cg19178479	0.316179	0.296596	0.603611	0.227287	0.634341	0.158415	18.6417	1.82864e-07	0.0367843
cg23507834	0.694286	0.176378	0.622945	0.257699	0.421932	0.173656	18.6418	1.82851e-07	0.0367819
cg04747300	0.85525	0.0824938	0.770556	0.217422	0.597614	0.206901	18.642	1.82827e-07	0.0367772
cg12884406	0.390357	0.222592	0.195556	0.144104	0.552273	0.229018	18.6425	1.82762e-07	0.0367645
cg08916879	0.812429	0.209896	0.841722	0.235081	0.549023	0.207842	18.6427	1.8273e-07	0.0367582
cg24323726	0.760821	0.16832	0.374222	0.209049	0.570068	0.235996	18.6428	1.82718e-07	0.0367559
cg00293191	0.40875	0.25941	0.786611	0.142002	0.41975	0.23983	18.6429	1.82704e-07	0.0367532
cg05706719	0.892	0.0418472	0.801111	0.156479	0.693704	0.162624	18.6431	1.82686e-07	0.0367499
cg26880216	0.611786	0.166914	0.751556	0.123705	0.792	0.085427	18.6431	1.82677e-07	0.0367482
cg09459774	0.856857	0.0525841	0.8295	0.0935164	0.643864	0.212573	18.6431	1.82674e-07	0.0367478
cg19185339	0.729428	0.213569	0.933722	0.0314714	0.908796	0.0885552	18.6447	1.82473e-07	0.0367075
cg10307145	0.571821	0.209493	0.305278	0.214599	0.295977	0.179921	18.6464	1.82258e-07	0.0366646
cg09701062	0.785464	0.0890162	0.507222	0.254777	0.700341	0.126767	18.6465	1.8224e-07	0.0366611
cg16402286	0.85025	0.0835542	0.847722	0.0911242	0.651773	0.199805	18.6468	1.82213e-07	0.0366558
cg27321913	0.190357	0.142835	0.128556	0.0969373	0.43925	0.276994	18.6469	1.82193e-07	0.036652
cg08672488	0.660643	0.208663	0.835611	0.0656265	0.837114	0.058193	18.6475	1.82122e-07	0.0366378
cg06777844	0.504357	0.262521	0.458444	0.266518	0.762818	0.152037	18.6487	1.81969e-07	0.0366072
cg00898683	0.0481428	0.0161674	0.0480556	0.0321805	0.274705	0.249122	18.6498	1.81821e-07	0.0365777
cg22163199	0.341107	0.225382	0.106778	0.0555185	0.155455	0.101432	18.65	1.81797e-07	0.036573
cg08194323	0.566036	0.178882	0.640556	0.14694	0.396591	0.150956	18.6501	1.81788e-07	0.0365714
cg02489956	0.111821	0.0366899	0.1135	0.0545853	0.0668409	0.0227841	18.6502	1.81779e-07	0.0365697
cg22177451	0.441071	0.148813	0.5795	0.238008	0.723704	0.196872	18.6504	1.81748e-07	0.0365637
cg00141925	0.847964	0.0943851	0.587278	0.225554	0.802523	0.136317	18.6508	1.81701e-07	0.0365545
cg05855068	0.880679	0.0843555	0.6765	0.257479	0.583432	0.227425	18.6509	1.81682e-07	0.0365509
cg04305673	0.34925	0.143872	0.494111	0.244298	0.598	0.144475	18.6519	1.81558e-07	0.036526
cg02981928	0.167964	0.0766442	0.218833	0.116251	0.0951591	0.0546817	18.6521	1.81527e-07	0.0365199
cg01146232	0.567607	0.318193	0.376222	0.312372	0.201977	0.150723	18.6523	1.81508e-07	0.0365163
cg18446336	0.610321	0.189223	0.681167	0.114403	0.793364	0.0689219	18.6525	1.81488e-07	0.0365125
cg07663765	0.802929	0.0847764	0.654278	0.188237	0.839909	0.0751707	18.6533	1.81385e-07	0.0364919
cg18420965	0.428071	0.315675	0.323778	0.260363	0.0992045	0.135249	18.6535	1.81353e-07	0.0364857
cg21034784	0.791321	0.0926095	0.701778	0.140827	0.6375	0.0935209	18.6539	1.81308e-07	0.0364767
cg05446629	0.3265	0.293418	0.166778	0.202866	0.0429773	0.0663716	18.6545	1.81226e-07	0.0364606
cg08437403	0.757607	0.129197	0.711111	0.168976	0.549296	0.153605	18.6551	1.8115e-07	0.0364454
cg09440385	0.82375	0.146829	0.816833	0.144032	0.603727	0.189423	18.6559	1.81049e-07	0.0364253
cg06387669	0.559714	0.225477	0.501278	0.229681	0.771727	0.128556	18.6559	1.81047e-07	0.0364251
cg17613259	0.257536	0.200344	0.157778	0.14129	0.501	0.264836	18.656	1.81033e-07	0.0364224
cg24892069	0.442071	0.260064	0.367444	0.209478	0.707114	0.221515	18.6569	1.80927e-07	0.0364012
cg25509871	0.640036	0.206874	0.216	0.197782	0.369341	0.279044	18.6574	1.80866e-07	0.0363891
cg05597504	0.731286	0.134606	0.705944	0.119473	0.555591	0.129889	18.6585	1.80719e-07	0.0363598
cg15336269	0.0866072	0.0273988	0.0830556	0.0237424	0.308909	0.245609	18.6588	1.80678e-07	0.0363517
cg11487187	0.76175	0.135686	0.680889	0.18889	0.870796	0.0484704	18.66	1.80536e-07	0.0363233
cg13881327	0.105821	0.028136	0.0847778	0.0254617	0.0699318	0.0210264	18.6602	1.80513e-07	0.0363188
cg20263392	0.489607	0.0820011	0.547056	0.176136	0.368227	0.103464	18.6603	1.80496e-07	0.0363157
cg22298208	0.910786	0.0435187	0.805722	0.247122	0.611796	0.249602	18.6603	1.80489e-07	0.0363143
cg02589685	0.67775	0.253857	0.508	0.328577	0.280273	0.259966	18.6608	1.80429e-07	0.0363025
cg16419706	0.0918929	0.0272985	0.0942222	0.0245658	0.06175	0.0217321	18.6632	1.80132e-07	0.0362428
cg21956318	0.814464	0.12396	0.643944	0.211051	0.525636	0.223923	18.6635	1.80085e-07	0.0362335
cg13063617	0.81875	0.0969431	0.601444	0.178136	0.782091	0.111566	18.6654	1.7985e-07	0.0361865
cg02719634	0.634214	0.221942	0.515389	0.218209	0.8075	0.132295	18.6666	1.79699e-07	0.0361564
cg13637654	0.201214	0.141461	0.132111	0.0589186	0.452727	0.288902	18.6667	1.79688e-07	0.0361542
cg07914457	0.591143	0.160445	0.339611	0.127201	0.461	0.1274	18.6676	1.7957e-07	0.0361308
cg19269039	0.446107	0.240346	0.563167	0.255334	0.746364	0.158094	18.6678	1.79546e-07	0.0361261
cg15822387	0.136179	0.0565155	0.1485	0.0681307	0.0708636	0.0473746	18.6679	1.79539e-07	0.0361249
cg22938061	0.530821	0.215368	0.703056	0.268364	0.797409	0.091488	18.668	1.79526e-07	0.0361224
cg04473030	0.8915	0.0836064	0.779722	0.1903	0.618318	0.229931	18.668	1.79521e-07	0.0361216
cg00167941	0.0715357	0.0237323	0.0797222	0.0204646	0.0497955	0.0166964	18.6691	1.79386e-07	0.0360946
cg13613815	0.639393	0.151174	0.551722	0.127334	0.439046	0.131906	18.6695	1.79331e-07	0.0360837
cg05715492	0.336143	0.31268	0.553722	0.348303	0.746546	0.218342	18.6698	1.79298e-07	0.0360772
cg04806979	0.740643	0.177193	0.740278	0.170828	0.490614	0.211751	18.67	1.79276e-07	0.036073
cg12656611	0.869821	0.123078	0.788222	0.200129	0.607432	0.208143	18.6708	1.79177e-07	0.0360532
cg25925945	0.105536	0.0330896	0.128333	0.0315203	0.0823409	0.0220221	18.6713	1.79112e-07	0.0360404
cg10579705	0.221643	0.148776	0.1985	0.096005	0.0876364	0.0424139	18.6717	1.79065e-07	0.0360311
cg13427828	0.856714	0.0780763	0.780556	0.178607	0.58925	0.236275	18.6717	1.79056e-07	0.0360295
cg16942135	0.868321	0.0271921	0.839944	0.080792	0.700136	0.165823	18.6718	1.7905e-07	0.0360285
cg21784917	0.538107	0.238749	0.451944	0.306644	0.188977	0.229456	18.673	1.78897e-07	0.0359978
cg06780705	0.258571	0.202621	0.0895556	0.0236201	0.0938182	0.052963	18.6735	1.78838e-07	0.0359861
cg02855850	0.486464	0.263334	0.445667	0.27059	0.20025	0.132205	18.6737	1.78807e-07	0.0359802
cg24935896	0.663214	0.200667	0.308722	0.197125	0.577477	0.193288	18.6741	1.78759e-07	0.0359707
cg14862950	0.0634286	0.0229548	0.0750556	0.0190463	0.0445	0.0166587	18.6743	1.78736e-07	0.0359662
cg18693395	0.46825	0.347805	0.526444	0.268941	0.175432	0.137082	18.6747	1.78684e-07	0.035956
cg16112050	0.523679	0.24308	0.548667	0.287076	0.814727	0.164519	18.6747	1.78683e-07	0.0359559
cg11903197	0.515393	0.258797	0.7335	0.250541	0.355977	0.185319	18.6753	1.78605e-07	0.0359404
cg13250752	0.415679	0.143473	0.509778	0.125966	0.643068	0.174059	18.6758	1.7855e-07	0.0359295
cg23238530	0.475071	0.185476	0.687167	0.189198	0.38475	0.165938	18.6762	1.78498e-07	0.0359192
cg15240733	0.57175	0.152424	0.327278	0.116011	0.570864	0.162799	18.6762	1.78496e-07	0.0359189
cg26173847	0.259214	0.220923	0.111556	0.0997976	0.481818	0.272244	18.6768	1.78421e-07	0.035904
cg01758167	0.126607	0.0583815	0.127389	0.0739373	0.0589773	0.0363411	18.6774	1.7835e-07	0.0358899
cg02951514	0.188429	0.10592	0.342111	0.244604	0.475364	0.214405	18.678	1.78276e-07	0.0358752
cg14396892	0.394786	0.231356	0.387833	0.288626	0.144636	0.0897431	18.6781	1.7826e-07	0.0358722
cg09439192	0.760786	0.161126	0.564222	0.234853	0.457477	0.217341	18.6806	1.77943e-07	0.0358086
cg07548372	0.513536	0.24218	0.796611	0.18418	0.789364	0.174601	18.6809	1.77912e-07	0.0358025
cg03701805	0.807357	0.0724217	0.709278	0.130667	0.548727	0.233969	18.6811	1.77886e-07	0.0357974
cg08757531	0.0810714	0.0371782	0.102444	0.0589818	0.0455227	0.0193889	18.6821	1.7776e-07	0.0357722
cg14969094	0.257571	0.158275	0.110444	0.0761193	0.108205	0.0712978	18.6822	1.77748e-07	0.0357701
cg01025720	0.870786	0.0417642	0.567944	0.226001	0.649636	0.214366	18.6826	1.77699e-07	0.0357603
cg22760086	0.0916786	0.0302888	0.0836667	0.0365626	0.0501818	0.026936	18.6827	1.77689e-07	0.0357584
cg05219900	0.118286	0.0602396	0.104333	0.0398571	0.0569773	0.0317333	18.6831	1.77635e-07	0.0357478
cg02543462	0.814	0.0909465	0.713833	0.159251	0.557955	0.219064	18.6843	1.77489e-07	0.0357187
cg09369190	0.61525	0.205372	0.528889	0.22545	0.338773	0.171924	18.6845	1.77467e-07	0.0357144
cg12150784	0.704607	0.144583	0.296667	0.248783	0.416523	0.28498	18.6849	1.77408e-07	0.0357027
cg04092581	0.723643	0.174748	0.596556	0.270617	0.411864	0.212278	18.6855	1.77344e-07	0.03569
cg03095982	0.805714	0.150126	0.644556	0.257512	0.530636	0.17253	18.6857	1.77312e-07	0.0356838
cg19430975	0.102536	0.0448557	0.0948889	0.0495187	0.0521364	0.0231974	18.6862	1.77253e-07	0.0356719
cg24935655	0.71425	0.187864	0.760278	0.215499	0.467523	0.214629	18.6863	1.77244e-07	0.0356703
cg08351324	0.101821	0.0294493	0.117556	0.0305098	0.0718636	0.0286735	18.6867	1.77191e-07	0.0356599
cg25137314	0.762036	0.153652	0.551333	0.239924	0.825977	0.121823	18.6869	1.77167e-07	0.0356552
cg26132588	0.792071	0.0684889	0.7145	0.0953799	0.633113	0.131004	18.6872	1.77129e-07	0.0356477
cg11871421	0.583643	0.273846	0.345167	0.298431	0.21775	0.204659	18.6873	1.7711e-07	0.0356441
cg00698575	0.848393	0.0556153	0.556056	0.229887	0.680409	0.177059	18.6874	1.77107e-07	0.0356437
cg20814774	0.425786	0.228092	0.401778	0.236925	0.681659	0.176483	18.6878	1.77059e-07	0.0356341
cg03536664	0.317821	0.200352	0.591222	0.202755	0.565546	0.164284	18.6881	1.77013e-07	0.0356251
cg04219613	0.0616071	0.0664994	0.0347778	0.00812806	0.290955	0.260105	18.6882	1.7701e-07	0.0356247
cg13538517	0.637964	0.283067	0.664611	0.28705	0.323023	0.21542	18.6887	1.76943e-07	0.0356114
cg21307155	0.66	0.153145	0.402	0.197238	0.683795	0.16827	18.6893	1.76874e-07	0.0355976
cg14930059	0.121071	0.0372697	0.146944	0.0599612	0.0756136	0.0431736	18.6898	1.76812e-07	0.0355853
cg05281894	0.524571	0.302089	0.191778	0.189877	0.193091	0.208399	18.6898	1.76806e-07	0.0355844
cg12912245	0.850143	0.0843202	0.790667	0.198292	0.611614	0.196188	18.6901	1.76775e-07	0.0355782
cg07893709	0.0964643	0.027353	0.084	0.0242317	0.0642955	0.0172284	18.6905	1.76723e-07	0.0355679
cg00213044	0.617178	0.139242	0.648278	0.189443	0.440977	0.13191	18.6913	1.76625e-07	0.0355485
cg17369527	0.315714	0.250217	0.280278	0.233141	0.0780227	0.0302835	18.6923	1.76495e-07	0.0355224
cg06173216	0.809286	0.145141	0.470944	0.259534	0.524318	0.237377	18.6936	1.76332e-07	0.0354898
cg06667574	0.645464	0.20523	0.5555	0.214022	0.365727	0.181698	18.694	1.76286e-07	0.0354808
cg12833465	0.580357	0.250274	0.190611	0.223481	0.27975	0.240158	18.6949	1.76176e-07	0.0354587
cg20733250	0.868179	0.0491815	0.614833	0.230425	0.704136	0.143769	18.6952	1.76135e-07	0.0354508
cg09294739	0.219036	0.185083	0.379556	0.307075	0.567114	0.235614	18.6955	1.76107e-07	0.0354453
cg23158862	0.5975	0.228661	0.588722	0.263032	0.847955	0.135279	18.6961	1.76026e-07	0.0354291
cg14073856	0.879464	0.0523029	0.825	0.0834344	0.692864	0.174738	18.6962	1.7602e-07	0.035428
cg18676110	0.124679	0.0551255	0.126333	0.0560095	0.0638863	0.0380338	18.6967	1.75955e-07	0.0354152
cg05783676	0.0857143	0.0251365	0.0772778	0.0273986	0.0528636	0.0202767	18.6969	1.75929e-07	0.0354101
cg22418565	0.318679	0.174506	0.224111	0.101124	0.506295	0.208636	18.6974	1.75865e-07	0.0353974
cg14361586	0.625036	0.140872	0.640611	0.21043	0.433773	0.13255	18.6975	1.75857e-07	0.035396
cg16728846	0.602321	0.170254	0.308889	0.14895	0.503091	0.156093	18.6976	1.7584e-07	0.0353927
cg14184907	0.436821	0.208928	0.608167	0.166511	0.297227	0.176024	18.6992	1.75648e-07	0.0353543
cg25581063	0.153286	0.0705139	0.158167	0.0557402	0.0846136	0.0415307	18.6993	1.75636e-07	0.0353521
cg26474717	0.848857	0.164361	0.756722	0.218155	0.564955	0.209741	18.6994	1.75627e-07	0.0353505
cg01501312	0.662071	0.19068	0.219778	0.225626	0.482977	0.270253	18.7003	1.75513e-07	0.0353276
cg08397344	0.548464	0.166116	0.234	0.225367	0.492364	0.163271	18.7006	1.75477e-07	0.0353206
cg00993543	0.123143	0.036414	0.121333	0.0296648	0.0710909	0.0450389	18.7007	1.75459e-07	0.0353171
cg24274176	0.719179	0.131034	0.539056	0.218617	0.480886	0.154302	18.7017	1.75347e-07	0.0352946
cg18874907	0.706607	0.201414	0.705889	0.219572	0.90025	0.0348286	18.7025	1.75247e-07	0.0352748
cg26053217	0.533357	0.221777	0.603167	0.231617	0.321818	0.14211	18.7026	1.75231e-07	0.0352717
cg04080005	0.668429	0.201039	0.6755	0.245924	0.88025	0.0624556	18.7038	1.75086e-07	0.0352426
cg07460919	0.390643	0.193839	0.1765	0.0975495	0.462705	0.171363	18.7044	1.75013e-07	0.0352282
cg13537240	0.733679	0.231202	0.557222	0.183027	0.427046	0.200742	18.7049	1.74949e-07	0.0352155
cg26999725	0.871857	0.0661982	0.820778	0.133572	0.680909	0.165194	18.7051	1.74923e-07	0.0352103
cg24457743	0.620928	0.198903	0.472111	0.21846	0.762318	0.133714	18.7055	1.7487e-07	0.0352
cg00139242	0.886464	0.0733366	0.901333	0.0798034	0.704568	0.192591	18.706	1.74811e-07	0.0351882
cg18648917	0.647393	0.243401	0.686111	0.201556	0.882364	0.0799677	18.7063	1.74784e-07	0.0351832
cg04098051	0.81275	0.15835	0.566167	0.253974	0.474977	0.256097	18.7062	1.74785e-07	0.0351831
cg04356381	0.283786	0.158511	0.134	0.0645008	0.116636	0.100983	18.7076	1.74621e-07	0.0351505
cg04722955	0.754821	0.154134	0.774389	0.179312	0.517273	0.213814	18.7077	1.74604e-07	0.0351472
cg24072947	0.592357	0.166675	0.277333	0.166674	0.493477	0.176331	18.7083	1.74535e-07	0.0351335
cg27463953	0.101786	0.0391723	0.113944	0.0551687	0.0535	0.0366368	18.7086	1.74493e-07	0.0351253
cg04135558	0.0908214	0.0270117	0.0807778	0.0207777	0.0595455	0.018446	18.7094	1.74405e-07	0.0351077
cg25717994	0.187821	0.173878	0.0851111	0.0910151	0.0317045	0.0182229	18.7096	1.74379e-07	0.0351027
cg09999700	0.306571	0.139132	0.3525	0.191611	0.137591	0.130688	18.7096	1.74377e-07	0.0351025
cg12443853	0.614107	0.229163	0.484222	0.287787	0.317227	0.133759	18.7103	1.74287e-07	0.0350844
cg06189855	0.0701429	0.0334218	0.0805556	0.0327364	0.0417045	0.0149831	18.7105	1.74271e-07	0.0350815
cg22464169	0.176679	0.0690749	0.162611	0.071574	0.0894773	0.0566681	18.7108	1.74232e-07	0.0350738
cg08287306	0.266071	0.0662084	0.286611	0.0545777	0.18275	0.0804245	18.711	1.7421e-07	0.0350696
cg26071823	0.0862143	0.0361369	0.102889	0.0373566	0.0563409	0.0200962	18.711	1.74204e-07	0.0350685
cg25473596	0.10525	0.122437	0.120333	0.0844212	0.360773	0.252322	18.711	1.74199e-07	0.0350677
cg22107147	0.728643	0.156115	0.646944	0.205356	0.863614	0.0765662	18.7116	1.74131e-07	0.0350542
cg17607231	0.803214	0.111294	0.667667	0.209867	0.574568	0.152269	18.7119	1.74098e-07	0.0350478
cg08621203	0.181071	0.121632	0.147444	0.107652	0.378773	0.202128	18.7121	1.74073e-07	0.0350427
cg26652413	0.26875	0.182983	0.362833	0.21565	0.117136	0.0948734	18.7122	1.74055e-07	0.0350393
cg22195512	0.735393	0.11879	0.655889	0.186485	0.520091	0.149608	18.7124	1.74039e-07	0.0350364
cg26267852	0.828821	0.140588	0.642389	0.270736	0.530159	0.202818	18.7129	1.73971e-07	0.0350229
cg00772922	0.318857	0.227288	0.273944	0.191405	0.0962273	0.073428	18.7135	1.73906e-07	0.0350099
cg01981762	0.43125	0.189236	0.393556	0.220891	0.18	0.164503	18.7142	1.73816e-07	0.034992
cg18140071	0.452857	0.254609	0.6665	0.3205	0.790545	0.155559	18.7151	1.73707e-07	0.0349702
cg07200421	0.703464	0.240263	0.562555	0.257785	0.864886	0.0790346	18.7162	1.73568e-07	0.0349425
cg07235253	0.240714	0.158221	0.196333	0.10353	0.0861364	0.0639904	18.7164	1.73546e-07	0.0349382
cg22035259	0.749321	0.185114	0.483222	0.275564	0.798546	0.137768	18.7164	1.73543e-07	0.0349377
cg25026500	0.119393	0.0366811	0.119778	0.0365039	0.0776818	0.0275409	18.7165	1.73533e-07	0.0349359
cg25205699	0.35825	0.245473	0.305444	0.25617	0.103659	0.0662251	18.7171	1.73464e-07	0.0349221
cg21732915	0.0648571	0.0705044	0.0359444	0.0112432	0.296955	0.263323	18.7174	1.73422e-07	0.0349138
cg26646203	0.791464	0.0872852	0.655889	0.12873	0.556591	0.199327	18.7176	1.73408e-07	0.0349112
cg06836948	0.552536	0.212858	0.39	0.221118	0.701	0.150082	18.7177	1.73385e-07	0.0349068
cg20184405	0.131107	0.0539179	0.121278	0.0312331	0.0681136	0.0458056	18.7182	1.73336e-07	0.0348971
cg25226092	0.503429	0.0986867	0.346056	0.139061	0.343682	0.112326	18.7182	1.73327e-07	0.0348954
cg02500392	0.900321	0.0425563	0.803	0.105963	0.647091	0.237257	18.7186	1.7328e-07	0.0348862
cg10089552	0.885714	0.0319489	0.710278	0.193297	0.853954	0.0668274	18.7186	1.73278e-07	0.0348859
cg10027237	0.121679	0.0479398	0.110167	0.0666177	0.0618409	0.0245347	18.7193	1.73202e-07	0.0348708
cg12114834	0.32575	0.225294	0.427667	0.270098	0.141409	0.080864	18.7193	1.73191e-07	0.0348687
cg02997755	0.322179	0.224491	0.284278	0.245501	0.0870227	0.0661336	18.7197	1.7315e-07	0.0348605
cg26349454	0.0658214	0.0212795	0.0692222	0.0217919	0.0436591	0.0143364	18.7198	1.73131e-07	0.0348571
cg01027151	0.707679	0.15713	0.263778	0.275402	0.532204	0.266807	18.7199	1.73125e-07	0.0348559
cg22653602	0.0965714	0.0388982	0.0848889	0.0284768	0.0519318	0.0275904	18.7203	1.73081e-07	0.0348473
cg23776522	0.890071	0.121977	0.6975	0.301061	0.557091	0.239667	18.7204	1.73069e-07	0.0348451
cg16547341	0.37225	0.150284	0.470111	0.193252	0.254091	0.0804363	18.7208	1.73018e-07	0.0348348
cg11593908	0.905143	0.0352638	0.661778	0.198744	0.781205	0.140252	18.7209	1.73003e-07	0.0348322
cg11848113	0.516929	0.170157	0.653444	0.169012	0.388205	0.147902	18.7219	1.72884e-07	0.0348083
cg14211930	0.525143	0.307684	0.246111	0.211697	0.667773	0.214424	18.7237	1.7267e-07	0.0347654
cg23019037	0.0500714	0.0168323	0.0390556	0.0106189	0.0311591	0.0104123	18.7237	1.72659e-07	0.0347634
cg06423822	0.527679	0.264883	0.420611	0.181623	0.251818	0.127277	18.7239	1.72636e-07	0.0347589
cg16633848	0.0916071	0.0286206	0.106333	0.0283943	0.0682727	0.0179992	18.724	1.72627e-07	0.0347572
cg24361079	0.703393	0.1925	0.528833	0.253792	0.407227	0.179969	18.7243	1.72592e-07	0.0347504
cg03502791	0.121429	0.123855	0.155056	0.181435	0.427	0.286204	18.7244	1.72575e-07	0.0347471
cg15649011	0.918214	0.0801505	0.901444	0.0813888	0.690955	0.229551	18.7246	1.72557e-07	0.0347436
cg26149167	0.170643	0.111186	0.117444	0.0331932	0.0651591	0.0467636	18.725	1.72511e-07	0.0347345
cg08095475	0.844607	0.107378	0.796167	0.175854	0.613364	0.191514	18.725	1.72505e-07	0.0347336
cg14644761	0.0598214	0.0262185	0.0851667	0.142867	0.348523	0.293773	18.7259	1.72395e-07	0.0347115
cg12999109	0.3575	0.128596	0.517722	0.257258	0.645227	0.200421	18.726	1.72389e-07	0.0347106
cg11885098	0.535286	0.163777	0.320111	0.197462	0.286932	0.166982	18.7269	1.72277e-07	0.0346882
cg24723331	0.422571	0.269222	0.340278	0.242315	0.135886	0.118146	18.7272	1.72243e-07	0.0346814
cg17308012	0.751143	0.150846	0.792389	0.127095	0.570273	0.165783	18.7273	1.72232e-07	0.0346794
cg07251197	0.276071	0.158572	0.173556	0.115343	0.112614	0.0604426	18.7274	1.72221e-07	0.0346775
cg04575427	0.632464	0.207729	0.678722	0.26302	0.371841	0.202966	18.7278	1.72176e-07	0.0346685
cg27309611	0.208214	0.119182	0.216778	0.0987674	0.41325	0.191524	18.7278	1.72171e-07	0.0346676
cg26816636	0.479393	0.214744	0.727389	0.223016	0.367841	0.201582	18.7283	1.72108e-07	0.0346551
cg18380173	0.912143	0.0647117	0.861833	0.119199	0.683159	0.215553	18.7286	1.72069e-07	0.0346475
cg07967210	0.259536	0.230392	0.445056	0.255349	0.132295	0.0988345	18.7294	1.71984e-07	0.0346305
cg03717367	0.425536	0.149083	0.405556	0.1724	0.242295	0.109129	18.7295	1.7197e-07	0.0346279
cg21536783	0.373464	0.158106	0.341444	0.159625	0.594364	0.202542	18.7297	1.71947e-07	0.0346234
cg11784578	0.735714	0.157098	0.623889	0.21492	0.853023	0.0717841	18.73	1.71908e-07	0.0346156
cg06486098	0.316036	0.184851	0.241889	0.209757	0.111068	0.0448047	18.7305	1.71852e-07	0.0346046
cg03260021	0.493893	0.26602	0.797778	0.195416	0.457136	0.156662	18.7315	1.71722e-07	0.0345785
cg20549250	0.886607	0.150111	0.927944	0.0524017	0.713341	0.171361	18.7316	1.71713e-07	0.034577
cg14207921	0.665071	0.321275	0.9015	0.13764	0.941773	0.0444375	18.7326	1.71599e-07	0.0345541
cg00653960	0.493286	0.284481	0.286556	0.29295	0.153364	0.148397	18.7338	1.71445e-07	0.0345235
cg09272225	0.363357	0.234222	0.501111	0.267419	0.694841	0.205128	18.7339	1.71433e-07	0.0345212
cg07584563	0.501929	0.170002	0.443111	0.192549	0.274295	0.14172	18.7348	1.71327e-07	0.0345
cg23644795	0.0693571	0.0189037	0.0676667	0.0242754	0.0443864	0.0161839	18.7353	1.71275e-07	0.0344896
cg13176012	0.687571	0.140318	0.398333	0.318128	0.695273	0.121905	18.7358	1.71216e-07	0.0344779
cg15363487	0.394643	0.228993	0.220222	0.0365908	0.209864	0.0321035	18.7358	1.71209e-07	0.0344766
cg17293161	0.794857	0.104456	0.813111	0.112581	0.58325	0.215499	18.7358	1.71206e-07	0.0344763
cg14847983	0.209179	0.0814285	0.2275	0.0704709	0.131955	0.0521514	18.7366	1.71112e-07	0.0344575
cg22589728	0.362857	0.226454	0.655778	0.17585	0.655341	0.211506	18.7386	1.70873e-07	0.0344095
cg11028409	0.108571	0.0367085	0.122778	0.0487087	0.0623409	0.0398946	18.7391	1.70816e-07	0.0343983
cg02766539	0.774893	0.164983	0.563722	0.158045	0.530114	0.176996	18.7398	1.70735e-07	0.034382
cg03072229	0.110714	0.0378289	0.0867778	0.034528	0.0586818	0.0343354	18.7403	1.70679e-07	0.0343709
cg04896949	0.665286	0.174785	0.303944	0.220967	0.597091	0.212694	18.7412	1.7056e-07	0.0343472
cg15912797	0.0759286	0.025241	0.078	0.0295834	0.0470682	0.0180328	18.7414	1.70546e-07	0.0343445
cg18037230	0.167	0.0561704	0.1715	0.0426715	0.1105	0.0378316	18.7422	1.70451e-07	0.0343256
cg20488341	0.59525	0.239572	0.654	0.278322	0.857432	0.0694712	18.7422	1.70442e-07	0.0343241
cg24241410	0.696429	0.214086	0.693278	0.218297	0.446227	0.166211	18.7428	1.70376e-07	0.0343108
cg13844011	0.136893	0.101869	0.0513889	0.0184204	0.0564545	0.018761	18.7439	1.70248e-07	0.0342852
cg23980294	0.115929	0.0283247	0.105667	0.022484	0.0797955	0.024711	18.7445	1.70167e-07	0.0342691
cg13055001	0.317964	0.204386	0.200611	0.152471	0.102614	0.0869689	18.7447	1.70145e-07	0.0342649
cg03522403	0.0801071	0.0206923	0.0851111	0.0201287	0.0556818	0.0207508	18.745	1.70115e-07	0.0342589
cg22691256	0.348929	0.211693	0.422222	0.186569	0.184386	0.0811686	18.7451	1.70099e-07	0.034256
cg19350270	0.668429	0.226027	0.310778	0.237921	0.635227	0.187099	18.7454	1.70065e-07	0.0342493
cg17806673	0.666179	0.172767	0.579056	0.158065	0.403091	0.198773	18.7456	1.70039e-07	0.0342441
cg24917359	0.653821	0.202162	0.458	0.193125	0.772727	0.169306	18.7461	1.69985e-07	0.0342335
cg05060704	0.185143	0.114699	0.162389	0.0583197	0.0820227	0.0383851	18.7465	1.69938e-07	0.0342242
cg10472064	0.817107	0.145027	0.625833	0.237786	0.538977	0.190318	18.7465	1.69933e-07	0.0342233
cg03385582	0.11875	0.0717251	0.114	0.0358608	0.0579773	0.0220638	18.7466	1.69926e-07	0.034222
cg06201950	0.824607	0.060179	0.674833	0.161427	0.609864	0.173979	18.748	1.69762e-07	0.0341893
cg04543289	0.574821	0.230537	0.511389	0.245222	0.285318	0.173913	18.748	1.69752e-07	0.0341873
cg19240213	0.541	0.170337	0.597278	0.285496	0.324068	0.143921	18.7494	1.69595e-07	0.034156
cg09791883	0.09225	0.0450758	0.103167	0.0558298	0.0461818	0.0252405	18.7503	1.69486e-07	0.0341341
cg01300623	0.438428	0.184471	0.542167	0.190388	0.697818	0.169552	18.7504	1.69468e-07	0.0341307
cg25432997	0.141571	0.0414902	0.146222	0.0357961	0.0816818	0.0551858	18.7514	1.69354e-07	0.0341079
cg22164009	0.65075	0.14815	0.383944	0.188596	0.676682	0.186663	18.7515	1.69343e-07	0.0341058
cg21922574	0.519571	0.269174	0.437111	0.334183	0.176136	0.178456	18.7516	1.69332e-07	0.0341038
cg09571314	0.714607	0.110831	0.466167	0.125838	0.651864	0.154763	18.7519	1.69301e-07	0.0340977
cg10348920	0.107929	0.0265636	0.0965	0.0225238	0.0766591	0.0174582	18.7519	1.69289e-07	0.0340956
cg22864500	0.4485	0.256487	0.550444	0.233696	0.743636	0.149284	18.752	1.69278e-07	0.0340934
cg00578614	0.599107	0.236752	0.433667	0.257949	0.764727	0.13804	18.7524	1.69239e-07	0.0340858
cg06110578	0.10475	0.0337766	0.107722	0.034656	0.0670682	0.0253894	18.7528	1.69188e-07	0.0340757
cg23066280	0.430679	0.336624	0.188056	0.168035	0.122727	0.0867371	18.7531	1.69148e-07	0.0340678
cg07965839	0.1095	0.034118	0.119611	0.0439306	0.0696818	0.029853	18.7532	1.69143e-07	0.0340669
cg21518208	0.818643	0.115939	0.696111	0.198366	0.552909	0.205953	18.7535	1.69106e-07	0.0340597
cg16332256	0.261607	0.196941	0.233389	0.208376	0.0550455	0.0729753	18.7537	1.69077e-07	0.0340539
cg00009038	0.730893	0.158688	0.430056	0.203235	0.547159	0.16319	18.7549	1.68945e-07	0.0340275
cg26212180	0.411107	0.184993	0.457889	0.230314	0.210636	0.129972	18.7552	1.68911e-07	0.0340209
cg16069359	0.778286	0.181034	0.7435	0.238638	0.462227	0.261881	18.7552	1.68905e-07	0.0340199
cg00581422	0.595679	0.209637	0.1855	0.185238	0.504909	0.253311	18.7555	1.68867e-07	0.0340124
cg16206344	0.580071	0.230077	0.453667	0.224233	0.762591	0.14698	18.7557	1.68842e-07	0.0340074
cg23733525	0.0755	0.0441181	0.114889	0.0677902	0.392182	0.32859	18.7558	1.68836e-07	0.0340065
cg08211801	0.0969286	0.0353909	0.117944	0.0411103	0.0573409	0.0397381	18.756	1.68805e-07	0.0340005
cg21191088	0.892214	0.0790581	0.639556	0.239736	0.845477	0.11989	18.7562	1.6879e-07	0.0339975
cg17812171	0.763571	0.119077	0.491889	0.155937	0.726046	0.175611	18.7568	1.68712e-07	0.0339819
cg00699898	0.447464	0.134464	0.357667	0.132958	0.260591	0.119784	18.7572	1.68673e-07	0.0339744
cg07466788	0.295821	0.0840772	0.376	0.133712	0.454932	0.109916	18.7574	1.68645e-07	0.0339687
cg06874758	0.10425	0.0341713	0.12	0.0338735	0.0709773	0.0290825	18.7594	1.68415e-07	0.0339231
cg07113322	0.119357	0.0328286	0.104333	0.0305055	0.0796136	0.0218985	18.7594	1.68416e-07	0.033923
cg04246167	0.849714	0.10681	0.576833	0.33544	0.526204	0.222068	18.7593	1.68416e-07	0.0339229
cg23603027	0.672	0.271732	0.709056	0.26207	0.396977	0.170129	18.7608	1.68251e-07	0.0338901
cg27198497	0.795464	0.207476	0.877833	0.0548584	0.592523	0.207007	18.7621	1.68088e-07	0.0338574
cg00594228	0.69875	0.224333	0.652889	0.269107	0.388477	0.211263	18.7622	1.68079e-07	0.0338557
cg14010405	0.327179	0.196167	0.3905	0.229133	0.665386	0.276709	18.7625	1.68047e-07	0.0338496
cg07459019	0.813571	0.227086	0.743167	0.2752	0.493773	0.21016	18.7629	1.68e-07	0.0338403
cg11263584	0.0548929	0.0186951	0.052	0.0138861	0.0350454	0.0115737	18.7632	1.67961e-07	0.0338325
cg01382110	0.233036	0.211951	0.397667	0.249543	0.108295	0.0810439	18.7636	1.67913e-07	0.033823
cg07393369	0.80175	0.0977175	0.735389	0.137442	0.628159	0.124739	18.7641	1.67855e-07	0.0338114
cg06821871	0.711429	0.120577	0.545056	0.201556	0.469364	0.170664	18.7651	1.67744e-07	0.0337893
cg13257422	0.638571	0.223995	0.605889	0.199339	0.395296	0.133504	18.7652	1.67733e-07	0.0337873
cg07781040	0.0930714	0.0331684	0.0634444	0.0228813	0.0553636	0.0211518	18.7665	1.6758e-07	0.0337567
cg05887405	0.916964	0.0352278	0.697222	0.22917	0.864136	0.0911543	18.7667	1.6755e-07	0.0337508
cg21151057	0.787214	0.157846	0.844667	0.0731534	0.567159	0.235568	18.7687	1.67316e-07	0.0337039
cg12878228	0.468143	0.191267	0.378111	0.192565	0.243205	0.103828	18.7688	1.67309e-07	0.0337025
cg25691026	0.904036	0.0994017	0.813333	0.249904	0.618932	0.222456	18.769	1.67287e-07	0.0336984
cg23097499	0.873893	0.0505828	0.609444	0.255686	0.808977	0.12509	18.7694	1.67234e-07	0.0336878
cg05413061	0.726107	0.204324	0.439611	0.242984	0.768159	0.166491	18.7697	1.67204e-07	0.033682
cg15896151	0.508286	0.226903	0.5785	0.233141	0.799454	0.182683	18.7702	1.67144e-07	0.03367
cg17344040	0.7665	0.165526	0.469667	0.239293	0.712386	0.129816	18.7702	1.67139e-07	0.0336692
cg08113895	0.682464	0.180295	0.461667	0.247222	0.412341	0.158506	18.7708	1.67078e-07	0.0336571
cg16085611	0.111464	0.043495	0.135222	0.0450589	0.0729318	0.0333957	18.7713	1.67021e-07	0.0336458
cg27597473	0.495679	0.137138	0.541056	0.21579	0.702045	0.118793	18.7715	1.6699e-07	0.0336397
cg06780032	0.447393	0.285829	0.206778	0.202606	0.145932	0.136906	18.7716	1.66985e-07	0.0336389
cg16357969	0.458429	0.178682	0.345333	0.146047	0.26275	0.0828226	18.7726	1.66866e-07	0.033615
cg01989611	0.75975	0.146708	0.729055	0.172715	0.535659	0.172498	18.7729	1.66824e-07	0.0336066
cg11254726	0.882929	0.0467134	0.717333	0.192572	0.873568	0.0623174	18.773	1.66812e-07	0.0336045
cg06864796	0.10425	0.0390182	0.114111	0.0314734	0.172295	0.0608473	18.774	1.66698e-07	0.0335816
cg18810376	0.704429	0.190716	0.604111	0.253855	0.404682	0.199633	18.7741	1.66691e-07	0.0335804
cg02369024	0.65325	0.0898392	0.619222	0.0744466	0.515614	0.110242	18.7745	1.66647e-07	0.0335716
cg07458466	0.82875	0.113498	0.769944	0.226085	0.542614	0.240085	18.7748	1.66611e-07	0.0335646
cg14048465	0.59925	0.191172	0.520611	0.191658	0.349227	0.156302	18.7749	1.66597e-07	0.0335621
cg24121211	0.0981786	0.0310711	0.107111	0.0421578	0.0583637	0.0317988	18.7755	1.6653e-07	0.0335487
cg20813374	0.337964	0.212531	0.232444	0.124793	0.532886	0.199154	18.7756	1.66516e-07	0.033546
cg02259550	0.812857	0.0664528	0.7705	0.149869	0.656227	0.11478	18.7757	1.66508e-07	0.0335446
cg03591798	0.124571	0.0393516	0.137889	0.0449142	0.0729773	0.0473785	18.7759	1.66476e-07	0.0335383
cg21634628	0.582964	0.220487	0.865611	0.0705842	0.800909	0.169195	18.7761	1.66455e-07	0.0335343
cg06918467	0.469571	0.262269	0.433111	0.245795	0.177364	0.16526	18.7763	1.66438e-07	0.0335309
cg23896164	0.289107	0.256572	0.244667	0.250703	0.598432	0.253607	18.7765	1.66415e-07	0.0335264
cg05117823	0.447	0.171667	0.706333	0.222459	0.436886	0.129296	18.7772	1.66328e-07	0.0335091
cg10822418	0.18	0.0549147	0.206167	0.0410656	0.120955	0.0604968	18.7777	1.66275e-07	0.0334985
cg21764358	0.508643	0.159706	0.397389	0.165612	0.290818	0.131335	18.7787	1.6616e-07	0.0334756
cg00334691	0.581964	0.183123	0.540778	0.234215	0.338977	0.14357	18.7791	1.66108e-07	0.0334653
cg00349542	0.727857	0.135091	0.372611	0.199756	0.614068	0.219127	18.7806	1.65934e-07	0.0334303
cg19355079	0.47275	0.239589	0.450389	0.328237	0.170682	0.160859	18.7811	1.65878e-07	0.0334192
cg22175494	0.731321	0.108456	0.504167	0.202045	0.673955	0.0901681	18.7813	1.65852e-07	0.0334141
cg24806326	0.449893	0.179128	0.548667	0.276683	0.715046	0.132243	18.7818	1.65796e-07	0.0334031
cg03574415	0.163143	0.0658622	0.139222	0.0489905	0.383295	0.245909	18.782	1.65773e-07	0.0333986
cg07950158	0.132679	0.055798	0.155	0.0716257	0.071	0.0481224	18.784	1.65546e-07	0.0333531
cg06761873	0.738321	0.194187	0.727389	0.233374	0.452045	0.226216	18.7844	1.6549e-07	0.0333419
cg13547767	0.946214	0.0148433	0.938	0.0202281	0.918364	0.0217898	18.7846	1.65476e-07	0.0333393
cg23912081	0.4315	0.161542	0.497667	0.133143	0.295364	0.104802	18.7852	1.65403e-07	0.0333248
cg06815056	0.136179	0.0462658	0.104778	0.0235761	0.0786818	0.0386431	18.7853	1.6539e-07	0.0333223
cg07592254	0.814857	0.191638	0.766778	0.222226	0.520318	0.225499	18.7856	1.65356e-07	0.0333158
cg04064583	0.189571	0.149082	0.178	0.0847647	0.386591	0.180215	18.7856	1.65357e-07	0.0333157
cg06872331	0.0834643	0.0253106	0.0693333	0.033619	0.273023	0.212979	18.7858	1.65334e-07	0.0333116
cg27298940	0.921286	0.0435455	0.761111	0.245441	0.63	0.231128	18.7862	1.65284e-07	0.0333016
cg05080409	0.444643	0.152889	0.591333	0.17283	0.328568	0.150505	18.7867	1.65226e-07	0.0332901
cg14227762	0.550786	0.152398	0.455889	0.167925	0.350909	0.107952	18.7873	1.65157e-07	0.0332763
cg23642827	0.809464	0.0712146	0.557667	0.197498	0.744227	0.141919	18.7879	1.65094e-07	0.0332637
cg26237161	0.108857	0.0513216	0.100778	0.0262175	0.0636818	0.0158213	18.7883	1.65044e-07	0.0332539
cg09154256	0.739107	0.113539	0.540278	0.254952	0.482886	0.167535	18.7906	1.64778e-07	0.0332005
cg04904458	0.513714	0.289058	0.765944	0.268903	0.848636	0.155034	18.7907	1.64766e-07	0.0331982
cg25060573	0.0989643	0.03809	0.0863333	0.0302538	0.0588636	0.0178242	18.7921	1.64612e-07	0.0331674
cg13603062	0.204964	0.0753291	0.228389	0.084587	0.113159	0.0792124	18.7921	1.64611e-07	0.0331673
cg02026141	0.530714	0.245509	0.461889	0.201657	0.242409	0.177692	18.7925	1.64566e-07	0.0331584
cg13449748	0.166536	0.042944	0.163167	0.0319047	0.109432	0.0470504	18.7925	1.64559e-07	0.0331571
cg23099319	0.555179	0.265366	0.381222	0.251583	0.254136	0.119632	18.7933	1.64474e-07	0.0331402
cg12516767	0.136464	0.0827833	0.130222	0.0719302	0.315273	0.182874	18.7936	1.64439e-07	0.0331334
cg22438247	0.417179	0.212688	0.552111	0.23073	0.712364	0.180016	18.7938	1.64406e-07	0.0331269
cg05807698	0.8135	0.0742491	0.671833	0.199982	0.612955	0.134362	18.794	1.64383e-07	0.0331224
cg22676877	0.818929	0.197073	0.795444	0.204762	0.537432	0.221637	18.7942	1.64366e-07	0.0331192
cg23208326	0.298464	0.135725	0.378111	0.148586	0.542318	0.195457	18.7945	1.64333e-07	0.0331126
cg06002947	0.182893	0.0553054	0.171889	0.0379782	0.117159	0.046348	18.7948	1.64294e-07	0.0331049
cg21548749	0.512179	0.205191	0.608944	0.17234	0.341455	0.141453	18.7949	1.64286e-07	0.0331034
cg22819369	0.674607	0.180097	0.708	0.203567	0.466	0.152922	18.7962	1.64141e-07	0.0330744
cg09752703	0.165107	0.0576865	0.146611	0.0535484	0.0866364	0.0558582	18.7964	1.64108e-07	0.033068
cg22372849	0.451643	0.176734	0.552667	0.202539	0.698136	0.148429	18.7965	1.64101e-07	0.0330667
cg09235031	0.834857	0.101164	0.591556	0.189034	0.780705	0.128033	18.7967	1.64077e-07	0.033062
cg09279169	0.297036	0.104325	0.341722	0.110813	0.18575	0.0977603	18.7983	1.639e-07	0.0330265
cg03621279	0.840071	0.118647	0.832111	0.14457	0.604909	0.219319	18.7985	1.63869e-07	0.0330206
cg24196126	0.250071	0.0810701	0.219167	0.0669401	0.148295	0.0663218	18.7985	1.6387e-07	0.0330206
cg15685941	0.615071	0.198564	0.805278	0.178623	0.839455	0.105706	18.7986	1.63863e-07	0.0330195
cg00119034	0.55975	0.160679	0.433444	0.160291	0.372136	0.0784043	18.7991	1.63803e-07	0.0330075
cg15825725	0.112071	0.0379023	0.1065	0.0122726	0.0742954	0.0242914	18.7994	1.63776e-07	0.0330022
cg10705306	0.737536	0.165388	0.521167	0.288571	0.388409	0.249283	18.7996	1.63752e-07	0.0329977
cg17755794	0.231821	0.0873796	0.210722	0.046811	0.141273	0.0528875	18.7998	1.63723e-07	0.0329919
cg17128799	0.672857	0.247519	0.326111	0.163212	0.427205	0.191086	18.8012	1.63562e-07	0.0329596
cg07295586	0.838536	0.14629	0.84	0.104153	0.619773	0.201215	18.8014	1.63537e-07	0.0329549
cg26264769	0.40325	0.21698	0.246889	0.185469	0.153182	0.12009	18.8016	1.63524e-07	0.0329524
cg08467687	0.459678	0.167809	0.491833	0.11798	0.283659	0.143059	18.8018	1.63501e-07	0.0329479
cg23051664	0.416286	0.277583	0.0827222	0.0173368	0.497432	0.26703	18.8019	1.63487e-07	0.0329452
cg05514257	0.0992143	0.0353777	0.0971111	0.0404851	0.0535227	0.0316951	18.8028	1.63376e-07	0.0329231
cg18261264	0.787857	0.121021	0.795833	0.124338	0.611386	0.154119	18.8033	1.63324e-07	0.0329128
cg05517542	0.07575	0.0430182	0.184444	0.136913	0.0706818	0.033654	18.8039	1.63261e-07	0.0329002
cg03501095	0.0783929	0.022391	0.0812778	0.0355971	0.0495	0.01672	18.8046	1.63177e-07	0.0328834
cg14777244	0.725428	0.122841	0.652556	0.175818	0.508477	0.156179	18.8049	1.63139e-07	0.0328759
cg26879813	0.461643	0.169256	0.451611	0.189281	0.235341	0.166527	18.8056	1.6306e-07	0.0328603
cg07993363	0.538464	0.212211	0.5145	0.204809	0.760909	0.143149	18.806	1.63023e-07	0.0328528
cg20779334	0.514321	0.20256	0.369222	0.271379	0.240432	0.120635	18.8062	1.62992e-07	0.0328468
cg05380793	0.151214	0.055528	0.149556	0.0408847	0.08675	0.0482803	18.807	1.62906e-07	0.0328297
cg06811094	0.404393	0.242309	0.240167	0.203413	0.584568	0.186944	18.807	1.62902e-07	0.032829
cg26113233	0.582607	0.283019	0.333833	0.25374	0.261886	0.145187	18.8077	1.62824e-07	0.0328135
cg03262554	0.477	0.301397	0.303389	0.314801	0.136795	0.105886	18.8084	1.62748e-07	0.0327983
cg11159234	0.514107	0.236487	0.498556	0.259124	0.244227	0.150502	18.8087	1.62704e-07	0.0327897
cg24791380	0.191464	0.165615	0.0812222	0.0187226	0.0542955	0.0222445	18.8095	1.62623e-07	0.0327733
cg03985478	0.363929	0.203233	0.314778	0.161573	0.584477	0.186291	18.8109	1.62465e-07	0.0327417
cg06600331	0.639929	0.144818	0.427389	0.156345	0.691546	0.160485	18.8112	1.62424e-07	0.0327337
cg06504526	0.645143	0.184816	0.421111	0.294361	0.298955	0.233878	18.8113	1.6242e-07	0.032733
cg24712482	0.874071	0.0547154	0.863722	0.0632779	0.698795	0.179047	18.8113	1.62411e-07	0.0327313
cg05452345	0.146429	0.0425419	0.143944	0.0382261	0.0993182	0.0293945	18.8114	1.62401e-07	0.0327294
cg06706550	0.732536	0.136393	0.715778	0.124223	0.486955	0.226887	18.8118	1.62357e-07	0.0327208
cg19240233	0.739571	0.169423	0.743611	0.161094	0.486227	0.224302	18.8137	1.62146e-07	0.0326785
cg03096803	0.767179	0.157044	0.489167	0.256729	0.77025	0.138273	18.8145	1.62052e-07	0.0326596
cg16166230	0.469643	0.174192	0.282056	0.135983	0.251886	0.13987	18.8147	1.62027e-07	0.0326547
cg19546012	0.313107	0.175632	0.293389	0.11613	0.512409	0.165374	18.8151	1.61988e-07	0.0326471
cg27196158	0.483036	0.195197	0.443833	0.185191	0.689364	0.151114	18.8153	1.61958e-07	0.0326412
cg02063488	0.202964	0.0588995	0.323778	0.204315	0.492023	0.246173	18.8155	1.6194e-07	0.0326377
cg13438961	0.0616786	0.0890414	0.0596111	0.0535561	0.349659	0.307782	18.8157	1.61917e-07	0.0326332
cg20035679	0.730321	0.154681	0.579778	0.19239	0.475932	0.172908	18.8158	1.61904e-07	0.0326309
cg23911852	0.646786	0.131825	0.423167	0.117385	0.49025	0.13733	18.816	1.61889e-07	0.0326279
cg05368038	0.265429	0.185313	0.124056	0.0421195	0.421955	0.209215	18.8163	1.61849e-07	0.03262
cg09633579	0.348393	0.197303	0.405333	0.188527	0.598364	0.161542	18.8165	1.61823e-07	0.0326149
cg02238634	0.824857	0.100833	0.792889	0.108204	0.639795	0.159959	18.8173	1.61741e-07	0.0325986
cg20838162	0.563821	0.266469	0.431111	0.255694	0.237841	0.175328	18.8178	1.61675e-07	0.0325853
cg21085351	0.0648929	0.0222083	0.0697222	0.0256877	0.0399091	0.017784	18.8181	1.61651e-07	0.0325808
cg00399390	0.243571	0.188071	0.220889	0.0875489	0.0868636	0.0385219	18.8183	1.6162e-07	0.0325747
cg08049553	0.155929	0.0511685	0.168778	0.0516897	0.0967046	0.0488636	18.8191	1.61533e-07	0.0325573
cg25468005	0.680607	0.182205	0.471389	0.254934	0.396136	0.16989	18.8193	1.61513e-07	0.0325534
cg05043910	0.827393	0.10882	0.709444	0.193554	0.610045	0.146203	18.8197	1.61467e-07	0.0325442
cg12980886	0.0960357	0.0394429	0.116222	0.0498109	0.0560909	0.0323935	18.8198	1.61458e-07	0.0325427
cg06018514	0.675678	0.202986	0.463222	0.22762	0.765659	0.128274	18.8206	1.61367e-07	0.0325245
cg16758598	0.457357	0.250133	0.802	0.196975	0.429455	0.217592	18.8212	1.61291e-07	0.0325093
cg17601785	0.602178	0.21841	0.707222	0.188861	0.430045	0.131932	18.8213	1.61287e-07	0.0325086
cg04309214	0.281786	0.175841	0.346333	0.217123	0.587159	0.243404	18.8213	1.61286e-07	0.0325086
cg26130384	0.920393	0.0199153	0.903333	0.0507508	0.812886	0.105798	18.8216	1.6125e-07	0.0325016
cg00728907	0.746214	0.0869795	0.736389	0.104028	0.605795	0.116506	18.8219	1.61223e-07	0.0324962
cg18281016	0.153214	0.038549	0.195167	0.114106	0.0991363	0.0310218	18.8221	1.61194e-07	0.0324907
cg13847987	0.759821	0.153952	0.783833	0.171468	0.920045	0.036473	18.8223	1.61178e-07	0.0324876
cg02865675	0.836179	0.0866338	0.764445	0.142635	0.606023	0.199081	18.8232	1.61075e-07	0.0324669
cg24767237	0.764857	0.0880054	0.478667	0.210382	0.660477	0.161052	18.8232	1.61069e-07	0.0324658
cg18735609	0.776107	0.191441	0.767278	0.149134	0.5235	0.208005	18.8239	1.60994e-07	0.0324509
cg18207999	0.742536	0.117613	0.4825	0.264737	0.443068	0.225089	18.8242	1.60961e-07	0.0324444
cg19874726	0.242071	0.298445	0.264111	0.287615	0.602409	0.247296	18.8245	1.60926e-07	0.0324375
cg06998507	0.181	0.0789458	0.242278	0.163396	0.413432	0.200642	18.8246	1.60918e-07	0.0324361
cg07100532	0.443143	0.223986	0.484222	0.270877	0.76875	0.237222	18.8246	1.60911e-07	0.0324349
cg00647262	0.597036	0.205027	0.3745	0.196598	0.692341	0.166382	18.825	1.60868e-07	0.0324264
cg25562834	0.208536	0.0961058	0.184	0.0411153	0.416159	0.225634	18.8256	1.60806e-07	0.032414
cg19893316	0.806928	0.139416	0.816778	0.12687	0.573727	0.222255	18.8264	1.60718e-07	0.0323963
cg14339750	0.386357	0.0926388	0.362778	0.0971715	0.552705	0.168692	18.8265	1.60701e-07	0.0323932
cg21459710	0.114143	0.0526623	0.114278	0.0334326	0.0646591	0.027965	18.8265	1.60699e-07	0.032393
cg13261938	0.679714	0.0946263	0.680444	0.159254	0.506205	0.144397	18.827	1.60645e-07	0.0323822
cg06193520	0.68825	0.300261	0.794944	0.230355	0.420159	0.212414	18.8272	1.60626e-07	0.0323785
cg22407822	0.669143	0.262493	0.641667	0.228736	0.905409	0.101117	18.8281	1.60525e-07	0.0323586
cg06138156	0.780393	0.239902	0.835556	0.168785	0.508864	0.241258	18.8281	1.60526e-07	0.0323584
cg21535199	0.577036	0.14997	0.400389	0.124939	0.373068	0.141586	18.8282	1.60509e-07	0.0323553
cg25631739	0.406036	0.230482	0.271333	0.186057	0.153159	0.109788	18.8283	1.60504e-07	0.0323545
cg09152042	0.904464	0.0341234	0.909111	0.0283733	0.773068	0.142849	18.8285	1.60475e-07	0.0323488
cg24487489	0.64725	0.156251	0.618889	0.200548	0.426159	0.150082	18.8287	1.60459e-07	0.0323459
cg16265542	0.384964	0.227207	0.185556	0.16495	0.153909	0.0923489	18.8296	1.60357e-07	0.0323255
cg02201963	0.106429	0.0340266	0.143222	0.0351778	0.0777273	0.0427178	18.8304	1.60259e-07	0.0323058
cg18585263	0.508	0.210834	0.573556	0.213377	0.771045	0.157177	18.8307	1.60235e-07	0.0323011
cg16553757	0.880857	0.0405844	0.687222	0.183735	0.828091	0.0912558	18.8312	1.6017e-07	0.0322883
cg22568703	0.81425	0.154811	0.785444	0.249298	0.542273	0.20732	18.8313	1.60167e-07	0.0322878
cg09750385	0.124321	0.104137	0.0903333	0.0563581	0.397045	0.302399	18.8322	1.60058e-07	0.032266
cg17013645	0.842607	0.0769099	0.750167	0.149534	0.572	0.242629	18.8324	1.60039e-07	0.0322623
cg21970438	0.661821	0.181104	0.680111	0.235107	0.411727	0.194149	18.8328	1.59999e-07	0.0322543
cg17277939	0.477179	0.284486	0.661	0.362659	0.840614	0.140409	18.8342	1.59842e-07	0.0322228
cg04669894	0.641322	0.184968	0.475222	0.245721	0.363068	0.160679	18.8342	1.59838e-07	0.0322223
cg15404785	0.336036	0.139691	0.254889	0.132753	0.510886	0.190299	18.8348	1.59772e-07	0.0322091
cg26428054	0.197964	0.177399	0.1535	0.0972651	0.452568	0.2589	18.8348	1.59771e-07	0.032209
cg26540004	0.551179	0.197256	0.407556	0.211825	0.700932	0.145605	18.8354	1.59706e-07	0.0321962
cg26788993	0.176929	0.0452499	0.1995	0.0530241	0.118432	0.0581191	18.836	1.59636e-07	0.0321821
cg05765796	0.398107	0.239795	0.618444	0.258765	0.258182	0.166604	18.8365	1.59584e-07	0.0321718
cg13160058	0.219857	0.129585	0.178778	0.107056	0.421977	0.208371	18.8368	1.59555e-07	0.0321662
cg06258549	0.690536	0.182253	0.683833	0.178579	0.480591	0.135919	18.837	1.59532e-07	0.0321616
cg19759788	0.192571	0.158829	0.241667	0.228009	0.488795	0.240206	18.8378	1.59442e-07	0.0321436
cg12682458	0.413214	0.106446	0.410056	0.116439	0.582977	0.151143	18.8382	1.59395e-07	0.0321343
cg14640670	0.289143	0.0891955	0.383722	0.163544	0.205705	0.0849272	18.8392	1.59278e-07	0.0321109
cg25249068	0.776107	0.127175	0.707278	0.219685	0.519273	0.193327	18.8403	1.59162e-07	0.0320877
cg12608633	0.593928	0.141191	0.61	0.144667	0.420364	0.135724	18.8405	1.59143e-07	0.0320841
cg06138941	0.709964	0.13795	0.589722	0.114655	0.465545	0.19595	18.8408	1.59108e-07	0.0320771
cg07886914	0.774786	0.109483	0.534333	0.175761	0.742659	0.137514	18.8408	1.59104e-07	0.0320765
cg18371428	0.551536	0.13483	0.588	0.0744928	0.395159	0.14945	18.841	1.59078e-07	0.0320715
cg16739463	0.787679	0.132836	0.680667	0.218841	0.538	0.169894	18.8417	1.59011e-07	0.032058
cg15022173	0.312964	0.174511	0.422833	0.169818	0.544955	0.140378	18.8425	1.58915e-07	0.0320389
cg14177934	0.449571	0.24502	0.61	0.309072	0.806841	0.21068	18.8432	1.58844e-07	0.0320248
cg13187936	0.136643	0.0345406	0.150167	0.03205	0.0964545	0.0380743	18.8436	1.58797e-07	0.0320154
cg09559798	0.713571	0.26145	0.876333	0.03995	0.553614	0.180032	18.8453	1.58602e-07	0.0319763
cg09647108	0.697393	0.191137	0.460889	0.25158	0.42625	0.153107	18.8455	1.5859e-07	0.0319739
cg07451080	0.339036	0.337383	0.1135	0.193747	0.0341136	0.0166093	18.8455	1.5858e-07	0.031972
cg09122423	0.385536	0.136854	0.302722	0.0959276	0.227295	0.088039	18.8455	1.5858e-07	0.031972
cg24538372	0.0905714	0.0268555	0.0985556	0.0288754	0.0624773	0.0207717	18.8464	1.58483e-07	0.0319527
cg10202113	0.63675	0.144434	0.391	0.187396	0.654136	0.155237	18.847	1.58418e-07	0.0319399
cg25253948	0.696393	0.207178	0.789056	0.187636	0.503	0.166845	18.8483	1.58273e-07	0.0319107
cg24770798	0.656286	0.148166	0.695556	0.238529	0.450614	0.153626	18.8484	1.58262e-07	0.0319086
cg05303057	0.500393	0.285554	0.260944	0.218688	0.165432	0.184028	18.8486	1.58239e-07	0.0319041
cg09028445	0.85175	0.108588	0.6755	0.252989	0.571205	0.198976	18.8486	1.58237e-07	0.0319038
cg13822303	0.3645	0.214212	0.313222	0.206736	0.140864	0.0764767	18.8514	1.57937e-07	0.0318436
cg12109455	0.334179	0.242439	0.229056	0.146311	0.0992727	0.0802468	18.8519	1.57879e-07	0.031832
cg08592890	0.736322	0.213388	0.488056	0.271904	0.828318	0.146928	18.8529	1.57766e-07	0.0318095
cg15880348	0.62325	0.225125	0.470833	0.270393	0.319682	0.15723	18.855	1.57537e-07	0.0317634
cg23254031	0.23325	0.234843	0.322056	0.243403	0.0550909	0.0357555	18.8552	1.5751e-07	0.031758
cg19511844	0.289536	0.162499	0.316056	0.162311	0.136273	0.0756784	18.8555	1.57486e-07	0.0317535
cg27478659	0.548714	0.18001	0.287889	0.173824	0.318477	0.165893	18.8556	1.57467e-07	0.0317497
cg00061635	0.712143	0.189047	0.363556	0.201305	0.522318	0.190811	18.8561	1.57411e-07	0.0317387
cg19400926	0.194929	0.0592321	0.179667	0.0539117	0.31525	0.126603	18.8568	1.57342e-07	0.0317248
cg22765887	0.797	0.139423	0.718278	0.167151	0.555409	0.184381	18.8568	1.57338e-07	0.0317243
cg17291826	0.602464	0.157543	0.275167	0.173322	0.542977	0.202929	18.857	1.57315e-07	0.0317197
cg15811371	0.348464	0.233006	0.486833	0.246901	0.178932	0.11585	18.8578	1.57226e-07	0.031702
cg24760597	0.84225	0.178639	0.871278	0.0673558	0.590477	0.249386	18.858	1.57208e-07	0.0316986
cg00662002	0.247464	0.0676322	0.234167	0.0602731	0.435136	0.20168	18.8581	1.57197e-07	0.0316965
cg13102028	0.580536	0.176474	0.651056	0.230273	0.799114	0.0800413	18.8583	1.5717e-07	0.0316911
cg22914057	0.905571	0.0662198	0.725	0.209407	0.888091	0.0498541	18.8585	1.57157e-07	0.0316886
cg03775901	0.851893	0.112493	0.816833	0.161375	0.589432	0.239	18.8588	1.57115e-07	0.0316804
cg17715521	0.737357	0.188555	0.796444	0.225456	0.483295	0.228713	18.8602	1.56967e-07	0.0316506
cg22485363	0.812357	0.138675	0.649278	0.216169	0.538909	0.19516	18.8612	1.56854e-07	0.0316281
cg17372101	0.505036	0.311969	0.340556	0.222171	0.183614	0.12238	18.8616	1.56815e-07	0.0316203
cg02748582	0.843143	0.137615	0.862333	0.0538964	0.622955	0.222959	18.8621	1.56754e-07	0.0316082
cg17585615	0.442821	0.317159	0.563667	0.246389	0.181205	0.191076	18.8624	1.56725e-07	0.0316026
cg16777896	0.283286	0.144336	0.290444	0.195139	0.536182	0.217564	18.8625	1.56719e-07	0.0316015
cg02897533	0.103071	0.0367836	0.105889	0.0291121	0.0670909	0.0218768	18.8627	1.56694e-07	0.0315965
cg18637383	0.459321	0.243737	0.761667	0.0749093	0.669	0.155764	18.8628	1.56678e-07	0.0315935
cg18712973	0.249821	0.165312	0.157889	0.10073	0.0957954	0.0245656	18.8633	1.56631e-07	0.0315842
cg04282530	0.601571	0.239292	0.828611	0.075804	0.818409	0.108725	18.8635	1.56606e-07	0.0315793
cg21364818	0.144857	0.0453102	0.164778	0.0688703	0.0919318	0.0389247	18.8652	1.56421e-07	0.0315422
cg10244594	0.491679	0.298791	0.627667	0.335571	0.856796	0.166151	18.8654	1.56393e-07	0.0315366
cg25598308	0.842143	0.0940393	0.72	0.176445	0.599432	0.191624	18.8655	1.56386e-07	0.0315354
cg16576811	0.551679	0.168178	0.361611	0.170828	0.321068	0.146159	18.8662	1.56314e-07	0.0315211
cg04625873	0.708572	0.121536	0.455333	0.185382	0.634273	0.124723	18.8663	1.56298e-07	0.0315179
cg02939090	0.0454286	0.0221333	0.0511111	0.0162114	0.0267273	0.0116387	18.8664	1.56289e-07	0.0315164
cg18538958	0.424571	0.27554	0.308389	0.239161	0.114159	0.149315	18.8664	1.56289e-07	0.0315163
cg14204586	0.594678	0.172864	0.229056	0.235024	0.472864	0.196154	18.8674	1.56182e-07	0.0314951
cg24913349	0.0514643	0.0162856	0.0469444	0.0167349	0.292818	0.26647	18.8679	1.56123e-07	0.0314832
cg02346057	0.110857	0.0312809	0.106944	0.0282977	0.0731364	0.0256357	18.8681	1.56109e-07	0.0314807
cg09675069	0.938536	0.0155742	0.8835	0.073755	0.744227	0.188331	18.8682	1.56089e-07	0.0314768
cg00345965	0.121964	0.0487264	0.134222	0.0626546	0.0647045	0.0410947	18.8684	1.56074e-07	0.031474
cg12730843	0.486821	0.248474	0.181389	0.0961599	0.21725	0.198813	18.8686	1.56052e-07	0.0314696
cg12660315	0.691179	0.23998	0.862222	0.163207	0.923159	0.0577863	18.8687	1.56038e-07	0.0314669
cg10682618	0.526714	0.185742	0.551944	0.230475	0.309818	0.140405	18.8688	1.56032e-07	0.0314658
cg10187927	0.350964	0.210862	0.592611	0.234134	0.646705	0.183054	18.8693	1.55969e-07	0.0314536
cg24970620	0.536179	0.193531	0.516778	0.278911	0.775795	0.140107	18.8693	1.5597e-07	0.0314535
cg15300837	0.895643	0.0598122	0.764	0.235543	0.604273	0.23529	18.87	1.55895e-07	0.0314387
cg08248285	0.409821	0.236224	0.195278	0.111491	0.177341	0.116964	18.8702	1.5587e-07	0.0314339
cg14371292	0.832107	0.137023	0.787667	0.218551	0.561091	0.219178	18.8706	1.55833e-07	0.0314266
cg10955566	0.490107	0.265305	0.402778	0.237417	0.755977	0.215696	18.872	1.55677e-07	0.0313952
cg12146673	0.44475	0.241728	0.479333	0.207033	0.202818	0.160432	18.8725	1.55626e-07	0.0313852
cg07528209	0.737	0.174866	0.455056	0.164657	0.732227	0.173773	18.873	1.55576e-07	0.0313751
cg07741182	0.0387143	0.0137406	0.0382778	0.00915106	0.0266136	0.00447326	18.8734	1.55528e-07	0.0313657
cg23318764	0.771929	0.131167	0.787611	0.189684	0.536682	0.212957	18.8736	1.55503e-07	0.0313607
cg13645811	0.27425	0.107695	0.224556	0.0592485	0.424136	0.165355	18.874	1.55467e-07	0.0313537
cg25301756	0.768357	0.155467	0.754889	0.144325	0.531773	0.202952	18.8743	1.55435e-07	0.0313473
cg03763585	0.0849643	0.0296204	0.0926667	0.0248312	0.0563409	0.021133	18.8749	1.55367e-07	0.0313337
cg19006008	0.650072	0.205018	0.336056	0.281197	0.333591	0.213143	18.8749	1.55363e-07	0.0313332
cg06100560	0.89125	0.121689	0.838111	0.180974	0.616841	0.238614	18.8756	1.5529e-07	0.0313187
cg13790879	0.157393	0.0508224	0.159722	0.0509761	0.0838864	0.0634717	18.8763	1.55216e-07	0.0313037
cg19590063	0.182429	0.119667	0.136611	0.0543768	0.0695909	0.0439123	18.8764	1.55201e-07	0.031301
cg03479065	0.746143	0.156131	0.554556	0.210368	0.466477	0.198114	18.8767	1.55167e-07	0.0312942
cg20606255	0.370286	0.194347	0.135	0.0823272	0.168773	0.14333	18.8776	1.55077e-07	0.0312763
cg18877028	0.659964	0.208464	0.486111	0.298052	0.35575	0.15021	18.8782	1.55007e-07	0.0312623
cg22411165	0.719393	0.164441	0.530889	0.274579	0.833659	0.129152	18.8791	1.54906e-07	0.0312421
cg27117585	0.708643	0.202892	0.560667	0.15862	0.455523	0.151592	18.8805	1.54756e-07	0.031212
cg03055440	0.788214	0.161237	0.594111	0.219817	0.849182	0.0963249	18.8815	1.54652e-07	0.0311912
cg04645444	0.238214	0.0861791	0.305444	0.0977989	0.169932	0.0706335	18.8816	1.54643e-07	0.0311895
cg26761047	0.0675	0.0210933	0.0806111	0.020643	0.0491364	0.0178359	18.882	1.54602e-07	0.0311814
cg22860780	0.15275	0.042773	0.167444	0.0290966	0.111591	0.0359795	18.8821	1.54584e-07	0.0311781
cg09088437	0.82375	0.131229	0.722222	0.285267	0.523682	0.211488	18.8821	1.54584e-07	0.031178
cg02520768	0.0758928	0.0503744	0.0608333	0.0156703	0.0325227	0.0116149	18.8828	1.54517e-07	0.0311646
cg08662665	0.265321	0.161806	0.277167	0.166038	0.106114	0.0713127	18.8835	1.54438e-07	0.0311489
cg25631092	0.425893	0.0946977	0.446833	0.0906501	0.604864	0.162826	18.8848	1.543e-07	0.0311212
cg12750378	0.118107	0.0326863	0.116167	0.0336317	0.0749545	0.0323915	18.8851	1.54261e-07	0.0311134
cg03287877	0.773857	0.161932	0.798111	0.134446	0.560796	0.19079	18.8852	1.54258e-07	0.0311131
cg00960308	0.0913214	0.0459549	0.129722	0.051723	0.0566591	0.0381575	18.8854	1.54228e-07	0.0311072
cg08408971	0.81125	0.111415	0.746611	0.224817	0.527636	0.234651	18.8855	1.54223e-07	0.0311063
cg11441891	0.919678	0.0321271	0.913778	0.0510358	0.778682	0.146667	18.887	1.54058e-07	0.0310732
cg25024515	0.812143	0.154581	0.7945	0.248684	0.545296	0.205229	18.8876	1.54e-07	0.0310617
cg20822028	0.856964	0.122363	0.873278	0.0742554	0.639614	0.221061	18.888	1.53956e-07	0.0310529
cg14957841	0.584893	0.224487	0.607167	0.222881	0.836636	0.141947	18.888	1.53955e-07	0.0310528
cg07023501	0.595678	0.135815	0.603778	0.144024	0.422159	0.133629	18.889	1.53847e-07	0.0310313
cg18403970	0.639107	0.155094	0.538222	0.203103	0.411523	0.131063	18.8892	1.53825e-07	0.0310269
cg00666422	0.603821	0.189021	0.404111	0.180636	0.343636	0.167273	18.8892	1.53821e-07	0.0310263
cg10138338	0.256393	0.124878	0.612056	0.328319	0.567045	0.239229	18.8899	1.53748e-07	0.0310118
cg08876665	0.171643	0.0606247	0.154833	0.046794	0.0913636	0.0594494	18.8903	1.5371e-07	0.0310042
cg09500328	0.127393	0.0370718	0.132222	0.0184759	0.0942955	0.0221334	18.892	1.53526e-07	0.0309674
cg25076459	0.35575	0.215763	0.351444	0.25334	0.617591	0.170395	18.892	1.53519e-07	0.0309661
cg13026754	0.385286	0.168973	0.608833	0.299295	0.691318	0.183029	18.8921	1.53512e-07	0.0309648
cg04733533	0.758429	0.0688097	0.679	0.096772	0.598318	0.13067	18.8923	1.53495e-07	0.0309616
cg17845680	0.305464	0.171523	0.192111	0.0533522	0.1505	0.0516957	18.8924	1.5348e-07	0.0309586
cg17118599	0.105643	0.108529	0.0599444	0.0429178	0.339227	0.26314	18.8941	1.533e-07	0.0309224
cg07489413	0.871429	0.10706	0.463833	0.301811	0.559795	0.286558	18.895	1.53206e-07	0.0309036
cg23325313	0.8675	0.11991	0.899444	0.0432873	0.664932	0.215688	18.895	1.53198e-07	0.0309022
cg14638453	0.207786	0.184997	0.138222	0.101058	0.450773	0.255375	18.8961	1.53089e-07	0.0308803
cg10084213	0.872643	0.0918478	0.796	0.178892	0.633205	0.195735	18.8963	1.53066e-07	0.0308758
cg23095243	0.50225	0.190355	0.491167	0.216392	0.7385	0.168791	18.8976	1.52928e-07	0.0308481
cg26717758	0.139714	0.0700253	0.123833	0.0685653	0.0628182	0.0349965	18.8978	1.52908e-07	0.0308442
cg23104951	0.413571	0.196249	0.3345	0.246033	0.163477	0.115632	18.8983	1.52856e-07	0.0308339
cg23523368	0.801321	0.14399	0.719278	0.140794	0.543386	0.210916	18.8988	1.52793e-07	0.0308215
cg04826576	0.150357	0.0519467	0.152278	0.0431438	0.0817273	0.058023	18.899	1.5278e-07	0.030819
cg00990974	0.181643	0.13328	0.140222	0.0525766	0.0641136	0.0334158	18.9002	1.52645e-07	0.0307919
cg02976359	0.549464	0.252723	0.626056	0.265275	0.840727	0.133031	18.9002	1.52644e-07	0.0307917
cg26432961	0.701821	0.185328	0.877945	0.110582	0.8655	0.0509804	18.9003	1.52637e-07	0.0307904
cg01928104	0.87975	0.109705	0.829222	0.18036	0.601364	0.24816	18.9007	1.52591e-07	0.0307814
cg16426215	0.488286	0.176978	0.212722	0.115863	0.468273	0.169816	18.9012	1.52537e-07	0.0307707
cg07911225	0.129321	0.128976	0.0897778	0.0722932	0.395341	0.289449	18.9013	1.52536e-07	0.0307706
cg24607283	0.562786	0.204557	0.677444	0.232992	0.352114	0.196395	18.9014	1.52517e-07	0.0307669
cg03056436	0.131893	0.06969	0.150556	0.0622379	0.0680227	0.0414765	18.9017	1.52488e-07	0.0307613
cg10493454	0.64375	0.197915	0.487667	0.271764	0.785159	0.0991935	18.902	1.52458e-07	0.0307554
cg14143519	0.743929	0.120302	0.620167	0.172209	0.517	0.162837	18.9033	1.52315e-07	0.0307267
cg04935259	0.88325	0.0348942	0.722278	0.189048	0.855477	0.0423328	18.9034	1.52313e-07	0.0307265
cg22771904	0.61725	0.193857	0.858667	0.122213	0.803409	0.121596	18.9052	1.52118e-07	0.0306873
cg18710784	0.484286	0.307594	0.449278	0.318708	0.1565	0.140938	18.9059	1.52048e-07	0.0306732
cg13920818	0.062	0.0395811	0.0518889	0.0277825	0.02525	0.00806983	18.9063	1.51996e-07	0.0306629
cg06521970	0.68325	0.176374	0.823944	0.0795646	0.848295	0.0642418	18.9065	1.51982e-07	0.0306602
cg12130768	0.235714	0.112199	0.223278	0.108307	0.455727	0.220001	18.9067	1.51962e-07	0.0306564
cg09723979	0.433	0.29324	0.219278	0.20268	0.134636	0.109673	18.9067	1.51955e-07	0.0306551
cg06891869	0.780571	0.134287	0.578333	0.216231	0.816477	0.100473	18.9068	1.51952e-07	0.0306549
cg25405962	0.280714	0.0985953	0.481389	0.272002	0.558182	0.189417	18.9068	1.51953e-07	0.0306548
cg20568322	0.4525	0.294533	0.141056	0.0407625	0.163364	0.18815	18.9072	1.51909e-07	0.0306463
cg25083732	0.269714	0.119969	0.275333	0.217612	0.499614	0.18613	18.9076	1.51863e-07	0.0306372
cg15991175	0.301179	0.171077	0.504167	0.203029	0.216909	0.147387	18.9082	1.51804e-07	0.0306254
cg03712823	0.635857	0.123687	0.537722	0.150865	0.41075	0.170246	18.9083	1.51786e-07	0.030622
cg01821426	0.704821	0.249505	0.746	0.203391	0.447477	0.188467	18.9092	1.51696e-07	0.0306039
cg23170410	0.465214	0.237177	0.443833	0.265865	0.213	0.0924134	18.9097	1.51636e-07	0.030592
cg07645542	0.340036	0.0616895	0.330833	0.0634195	0.2485	0.0732985	18.9104	1.51565e-07	0.0305778
cg03488588	0.503857	0.267154	0.691722	0.302276	0.839523	0.14975	18.911	1.51505e-07	0.0305657
cg09681977	0.478929	0.24662	0.636333	0.237507	0.273364	0.199732	18.9111	1.51489e-07	0.0305627
cg05295082	0.450321	0.237849	0.715667	0.271949	0.341318	0.176066	18.9114	1.51463e-07	0.0305577
cg10024073	0.749786	0.148469	0.743167	0.186148	0.536386	0.161074	18.9123	1.51367e-07	0.0305384
cg03440386	0.835214	0.169564	0.787389	0.219879	0.518386	0.266605	18.9128	1.51317e-07	0.0305284
cg01352906	0.599714	0.12647	0.330333	0.180456	0.52425	0.143835	18.913	1.51297e-07	0.0305247
cg11237934	0.911214	0.0562082	0.908389	0.0231977	0.734523	0.186798	18.9133	1.51258e-07	0.0305168
cg02988798	0.453214	0.156682	0.329944	0.155413	0.230023	0.144085	18.9135	1.51244e-07	0.0305143
cg13826459	0.782822	0.181872	0.351167	0.273296	0.550432	0.252461	18.9144	1.51148e-07	0.030495
cg08696192	0.814321	0.162038	0.639278	0.29297	0.913636	0.0374936	18.9148	1.511e-07	0.0304855
cg04617606	0.787643	0.123591	0.4865	0.178923	0.567205	0.208699	18.9149	1.5109e-07	0.0304835
cg25223634	0.288643	0.172822	0.479889	0.218949	0.228454	0.0751669	18.9168	1.50893e-07	0.0304441
cg00755423	0.909357	0.0337015	0.772444	0.209081	0.665864	0.1907	18.9168	1.50892e-07	0.0304441
cg09347959	0.267857	0.0798757	0.276944	0.0621776	0.182727	0.0630265	18.9179	1.50776e-07	0.0304206
cg10196029	0.935714	0.0210147	0.925056	0.0216781	0.888114	0.0432635	18.9179	1.50774e-07	0.0304204
cg03803796	0.844607	0.0974164	0.818333	0.098433	0.613227	0.222266	18.9183	1.50738e-07	0.0304134
cg21661022	0.418036	0.222746	0.448445	0.247112	0.181591	0.139309	18.92	1.50558e-07	0.0303772
cg23187090	0.832214	0.122688	0.745222	0.17134	0.611773	0.158587	18.9221	1.50333e-07	0.0303318
cg01674147	0.545571	0.192508	0.342167	0.195044	0.649273	0.162233	18.9222	1.5033e-07	0.0303315
cg07634645	0.460571	0.263115	0.2595	0.197133	0.619636	0.181126	18.9222	1.50325e-07	0.0303306
cg18634398	0.806036	0.127177	0.832111	0.115705	0.600114	0.202756	18.9222	1.50322e-07	0.0303302
cg00123478	0.49975	0.280914	0.327778	0.226763	0.702977	0.188232	18.9223	1.5032e-07	0.0303299
cg13848990	0.553357	0.239745	0.544778	0.223936	0.794909	0.127422	18.9237	1.50165e-07	0.0302988
cg03047114	0.136143	0.0389394	0.138944	0.0344511	0.0871591	0.0399802	18.924	1.50141e-07	0.0302941
cg23719322	0.92825	0.0198076	0.9345	0.013518	0.897182	0.0324734	18.9245	1.50083e-07	0.0302826
cg12071775	0.329929	0.199304	0.261556	0.166119	0.5705	0.229772	18.9249	1.50044e-07	0.0302748
cg03698343	0.344	0.146309	0.4165	0.143778	0.552546	0.14314	18.9254	1.49991e-07	0.0302643
cg05048523	0.700714	0.191338	0.641111	0.180642	0.446955	0.173276	18.9256	1.4997e-07	0.0302602
cg15218775	0.308429	0.198468	0.279889	0.200912	0.0788182	0.130943	18.9256	1.49969e-07	0.0302601
cg16521451	0.722143	0.182292	0.692722	0.250338	0.468227	0.159679	18.9262	1.4991e-07	0.0302484
cg00318013	0.439464	0.177065	0.470056	0.269014	0.230273	0.105101	18.9264	1.49883e-07	0.0302431
cg06972182	0.107286	0.0292839	0.112944	0.0402791	0.0715227	0.0239267	18.9271	1.49811e-07	0.0302287
cg19394866	0.921464	0.0299165	0.831333	0.20306	0.706318	0.163661	18.9273	1.49788e-07	0.0302242
cg26824216	0.226929	0.160883	0.204722	0.153599	0.0693864	0.0366303	18.9274	1.49785e-07	0.0302238
cg09245192	0.884393	0.0644218	0.846333	0.104469	0.698614	0.170372	18.9281	1.49704e-07	0.0302075
cg22167353	0.476571	0.291536	0.329889	0.296036	0.707364	0.15623	18.9283	1.4969e-07	0.0302049
cg16713947	0.0748214	0.0379825	0.106222	0.055388	0.0395	0.0343934	18.9284	1.49678e-07	0.0302027
cg27206603	0.416857	0.248662	0.323611	0.231346	0.148841	0.0976529	18.9285	1.49671e-07	0.0302013
cg21078414	0.409071	0.157632	0.265667	0.125266	0.222386	0.10357	18.9288	1.49633e-07	0.0301939
cg08193273	0.724643	0.218513	0.737389	0.230142	0.441545	0.221181	18.9291	1.496e-07	0.0301873
cg03041860	0.114071	0.0215646	0.114167	0.0223771	0.0793182	0.0310602	18.9295	1.49559e-07	0.0301792
cg07102368	0.447071	0.15066	0.356167	0.183356	0.606523	0.151673	18.9298	1.49528e-07	0.0301731
cg21478902	0.452536	0.198382	0.533167	0.21006	0.713227	0.157328	18.93	1.49509e-07	0.0301695
cg04181882	0.616929	0.0957237	0.578611	0.1063	0.494227	0.0676777	18.9309	1.4942e-07	0.0301516
cg10551016	0.181893	0.0848163	0.238778	0.0493696	0.135227	0.0460737	18.9316	1.49341e-07	0.0301358
cg26689848	0.742929	0.235121	0.783444	0.172419	0.479205	0.220053	18.9323	1.49272e-07	0.030122
cg21349061	0.81175	0.110111	0.704722	0.251668	0.518023	0.22421	18.9326	1.49238e-07	0.0301154
cg13280108	0.938857	0.0522953	0.766278	0.273277	0.653614	0.207727	18.9328	1.49224e-07	0.0301126
cg05244682	0.8235	0.0820937	0.598611	0.207279	0.588523	0.185331	18.9332	1.49181e-07	0.0301042
cg02125365	0.849214	0.0653006	0.724833	0.228148	0.557068	0.238813	18.9334	1.49152e-07	0.0300985
cg05972316	0.246071	0.123055	0.205389	0.11333	0.114614	0.0492253	18.9337	1.49126e-07	0.0300933
cg14042601	0.816643	0.0925236	0.555111	0.223266	0.776909	0.140231	18.9351	1.48981e-07	0.0300641
cg19753914	0.702036	0.17763	0.683667	0.145056	0.476318	0.171588	18.9358	1.48907e-07	0.0300494
cg02287007	0.881357	0.0621129	0.847833	0.104647	0.620523	0.260057	18.9361	1.48881e-07	0.0300444
cg07088935	0.649143	0.208836	0.752778	0.180032	0.461841	0.168708	18.9365	1.48837e-07	0.0300356
cg18070812	0.911321	0.0443764	0.905056	0.0588552	0.699545	0.223735	18.9369	1.48798e-07	0.0300278
cg14234083	0.613071	0.199664	0.458333	0.2072	0.343841	0.155969	18.937	1.48781e-07	0.0300246
cg20100545	0.476536	0.191502	0.393722	0.230568	0.232159	0.118108	18.937	1.48779e-07	0.0300244
cg08174462	0.12	0.0290491	0.11	0.0356717	0.0742045	0.0336594	18.9371	1.48771e-07	0.0300228
cg26714517	0.0770357	0.0217519	0.0807778	0.0192157	0.0539773	0.0169575	18.9378	1.48705e-07	0.0300097
cg23198623	0.794929	0.130668	0.522222	0.308498	0.489364	0.206597	18.938	1.48676e-07	0.0300041
cg00467244	0.709214	0.303776	0.1635	0.150073	0.6165	0.353528	18.9386	1.4862e-07	0.0299929
cg24523585	0.0866429	0.0332913	0.0777778	0.0310854	0.0473409	0.0225924	18.9395	1.48528e-07	0.0299743
cg17438055	0.216643	0.0739886	0.2175	0.0636103	0.115636	0.0854373	18.9403	1.48441e-07	0.029957
cg15827101	0.426143	0.201647	0.467167	0.25761	0.693954	0.159213	18.9405	1.48423e-07	0.0299535
cg10256336	0.449321	0.178214	0.354778	0.209651	0.21025	0.130226	18.9409	1.48377e-07	0.0299443
cg13259605	0.123893	0.0344817	0.127333	0.0369451	0.0789318	0.0360028	18.9422	1.48248e-07	0.0299186
cg07640666	0.843107	0.0677781	0.860889	0.0493092	0.759	0.0793667	18.9427	1.48194e-07	0.0299079
cg14209346	0.579393	0.247502	0.394667	0.25847	0.268091	0.153956	18.9431	1.48157e-07	0.0299004
cg21017641	0.87975	0.108204	0.666167	0.283176	0.905182	0.0436867	18.9432	1.48142e-07	0.0298976
cg08146609	0.303286	0.23052	0.191722	0.204846	0.0697955	0.0246252	18.9432	1.48138e-07	0.0298969
cg15736336	0.847928	0.119089	0.788278	0.211477	0.562591	0.240691	18.9435	1.48109e-07	0.0298912
cg06183577	0.0977143	0.0381991	0.104778	0.0360303	0.0601591	0.0234956	18.9436	1.481e-07	0.0298896
cg05179880	0.125214	0.0621404	0.115444	0.0400811	0.0630227	0.0329781	18.9439	1.48072e-07	0.0298841
cg18774154	0.812643	0.131015	0.552722	0.213739	0.578727	0.177988	18.9439	1.48071e-07	0.029884
cg03442951	0.649036	0.204714	0.385556	0.221041	0.388341	0.157524	18.9439	1.48068e-07	0.0298835
cg25015733	0.547071	0.260924	0.787889	0.183384	0.822886	0.132224	18.9442	1.48034e-07	0.0298768
cg24215727	0.186393	0.0957545	0.216667	0.0787259	0.101409	0.0599035	18.9444	1.48015e-07	0.0298731
cg20344448	0.721321	0.209191	0.572833	0.214472	0.429591	0.181054	18.9452	1.47931e-07	0.0298563
cg07398954	0.718429	0.199903	0.845944	0.101567	0.898455	0.0260085	18.9457	1.47881e-07	0.0298464
cg05247661	0.758357	0.172664	0.848944	0.0950705	0.566159	0.211511	18.9458	1.47874e-07	0.0298451
cg04206417	0.457143	0.22768	0.388278	0.248556	0.7045	0.190139	18.9458	1.47872e-07	0.0298448
cg24147849	0.209393	0.0639788	0.228111	0.0577763	0.125386	0.0795672	18.9468	1.47771e-07	0.0298246
cg08376141	0.787322	0.0858241	0.756333	0.107761	0.535682	0.245411	18.9475	1.47697e-07	0.0298099
cg06416929	0.550857	0.220263	0.565778	0.221932	0.297659	0.175379	18.9484	1.47603e-07	0.029791
cg27114644	0.432107	0.2868	0.368056	0.271952	0.138045	0.0915898	18.949	1.47542e-07	0.0297788
cg12625496	0.610179	0.233704	0.6335	0.279681	0.343204	0.163163	18.9491	1.47536e-07	0.0297778
cg06541760	0.726179	0.274301	0.606778	0.263307	0.396	0.173635	18.9493	1.47511e-07	0.0297728
cg23530473	0.675821	0.165245	0.585556	0.285886	0.392364	0.170963	18.9498	1.47459e-07	0.0297625
cg16599983	0.446107	0.21695	0.486556	0.230171	0.721386	0.176842	18.95	1.47446e-07	0.0297603
cg03712270	0.403357	0.130852	0.597111	0.188673	0.365205	0.112814	18.95	1.47447e-07	0.0297602
cg24378470	0.151429	0.057351	0.151333	0.0539248	0.0831137	0.0488035	18.9503	1.47412e-07	0.0297534
cg00309232	0.66375	0.12949	0.591889	0.214008	0.428523	0.160873	18.9504	1.47402e-07	0.0297516
cg17426568	0.746393	0.203067	0.809167	0.118214	0.518273	0.218035	18.9505	1.47392e-07	0.0297498
cg12133425	0.0848929	0.0491305	0.113167	0.055394	0.0452273	0.0287797	18.9505	1.47392e-07	0.0297498
cg19905379	0.779607	0.142602	0.601389	0.239913	0.511886	0.173521	18.9507	1.47374e-07	0.0297463
cg06212336	0.89675	0.0474674	0.882667	0.0436955	0.697864	0.206973	18.9509	1.4735e-07	0.0297415
cg08064683	0.534321	0.242444	0.720889	0.275415	0.833295	0.121494	18.951	1.47338e-07	0.0297393
cg08196512	0.884286	0.141164	0.6595	0.220634	0.892455	0.0942701	18.9517	1.47269e-07	0.0297255
cg11888151	0.116464	0.052085	0.117722	0.0571889	0.0553409	0.0395198	18.9523	1.4721e-07	0.0297138
cg08519643	0.185821	0.227669	0.053	0.0121122	0.435159	0.294442	18.9523	1.47207e-07	0.0297134
cg06096913	0.465071	0.191095	0.419111	0.199981	0.235705	0.126999	18.9534	1.47091e-07	0.0296901
cg11802442	0.637429	0.219162	0.574056	0.241436	0.837045	0.0979433	18.954	1.47031e-07	0.0296781
cg20385001	0.864786	0.126654	0.704667	0.245935	0.589841	0.187352	18.9542	1.47007e-07	0.0296734
cg26203879	0.507393	0.22917	0.148111	0.149251	0.287318	0.203184	18.9543	1.47003e-07	0.0296726
cg07858908	0.566679	0.188281	0.355444	0.262768	0.239886	0.219249	18.9552	1.46912e-07	0.0296544
cg25104397	0.404286	0.252433	0.628556	0.221061	0.250705	0.199948	18.9563	1.46793e-07	0.0296305
cg15806304	0.712679	0.0908687	0.507556	0.197155	0.512182	0.146281	18.9565	1.46773e-07	0.0296267
cg10566610	0.636143	0.239249	0.739722	0.238829	0.898841	0.0837646	18.9569	1.46738e-07	0.0296197
cg14654951	0.103143	0.0555616	0.102778	0.037973	0.0511364	0.0268273	18.9569	1.46734e-07	0.0296192
cg04935521	0.663286	0.153974	0.534278	0.222439	0.789682	0.113265	18.957	1.46725e-07	0.0296176
cg11307823	0.243964	0.201358	0.313667	0.194688	0.516091	0.185319	18.9578	1.46646e-07	0.0296016
cg11784243	0.728821	0.248192	0.800445	0.204674	0.456705	0.236361	18.9578	1.46641e-07	0.0296007
cg26915558	0.678357	0.309994	0.930944	0.0721775	0.931818	0.059928	18.9584	1.46579e-07	0.0295884
cg06166767	0.531179	0.239451	0.317333	0.270177	0.682591	0.167895	18.9601	1.46409e-07	0.0295542
cg12184624	0.463179	0.182331	0.397222	0.178186	0.650114	0.153049	18.9602	1.46402e-07	0.0295529
cg06519434	0.637536	0.22005	0.519667	0.229687	0.350591	0.16262	18.961	1.46313e-07	0.0295351
cg05655247	0.858821	0.0705665	0.776111	0.136346	0.674977	0.1451	18.9612	1.46294e-07	0.0295316
cg07251857	0.773964	0.0751574	0.615944	0.177755	0.781614	0.0659574	18.9614	1.46272e-07	0.0295271
cg23991274	0.759393	0.144946	0.668278	0.15886	0.489636	0.217803	18.9617	1.46249e-07	0.0295228
cg01230988	0.6475	0.201803	0.528111	0.196393	0.793159	0.109153	18.9621	1.4621e-07	0.0295149
cg01569082	0.726536	0.149116	0.523444	0.220195	0.467636	0.172058	18.9626	1.46153e-07	0.0295037
cg16042259	0.707714	0.209795	0.766389	0.184813	0.463091	0.216271	18.9631	1.46106e-07	0.0294943
cg02774282	0.450857	0.250092	0.387445	0.223886	0.688796	0.161512	18.9634	1.46077e-07	0.0294885
cg09491570	0.875964	0.0339286	0.8	0.169161	0.683068	0.152571	18.9638	1.46031e-07	0.0294795
cg26158194	0.742679	0.141595	0.572056	0.183513	0.443955	0.235919	18.9644	1.45967e-07	0.0294667
cg12359279	0.243571	0.211169	0.117	0.05995	0.438841	0.22766	18.9649	1.45916e-07	0.0294564
cg19892210	0.0902143	0.0203586	0.0935556	0.0259824	0.0649773	0.0180174	18.965	1.45906e-07	0.0294546
cg06494185	0.619822	0.19549	0.409222	0.238289	0.353045	0.142308	18.9652	1.45892e-07	0.029452
cg14537183	0.367821	0.129974	0.478389	0.130374	0.60375	0.185324	18.9653	1.45882e-07	0.0294501
cg21901395	0.510571	0.242442	0.793778	0.0996237	0.758909	0.169493	18.9657	1.45837e-07	0.0294412
cg22872549	0.899893	0.0713584	0.703333	0.208595	0.669318	0.174649	18.9659	1.45814e-07	0.0294367
cg00733115	0.454429	0.112282	0.286222	0.119663	0.276205	0.134582	18.9667	1.45739e-07	0.0294217
cg14416575	0.814714	0.0879675	0.681222	0.145164	0.847386	0.0766214	18.9674	1.45671e-07	0.0294081
cg22646995	0.576821	0.19482	0.562167	0.222581	0.324682	0.171846	18.9676	1.45646e-07	0.0294031
cg19216561	0.907322	0.0256732	0.885556	0.0290298	0.780705	0.127507	18.9688	1.45526e-07	0.0293791
cg11235291	0.126036	0.0337787	0.138167	0.0623465	0.0824091	0.025282	18.9695	1.45451e-07	0.0293641
cg13527735	0.515821	0.178612	0.838611	0.185791	0.716045	0.183719	18.97	1.45406e-07	0.0293551
cg24706992	0.590643	0.142352	0.504056	0.182613	0.712023	0.085919	18.9706	1.45346e-07	0.0293432
cg19463885	0.0978571	0.0270496	0.105278	0.0219593	0.0679773	0.0259028	18.9714	1.45263e-07	0.0293265
cg24143287	0.575571	0.248757	0.508389	0.253445	0.800045	0.117447	18.9716	1.45241e-07	0.0293223
cg23655400	0.593321	0.1693	0.618056	0.127443	0.422341	0.122787	18.972	1.45203e-07	0.0293148
cg07961416	0.209643	0.172085	0.130778	0.0260826	0.0631364	0.0284176	18.9725	1.45154e-07	0.029305
cg01358444	0.340107	0.239291	0.548278	0.299023	0.694432	0.208073	18.9726	1.4514e-07	0.0293023
cg26185500	0.503143	0.280072	0.685056	0.327057	0.83625	0.100274	18.9726	1.45135e-07	0.0293015
cg27025088	0.224714	0.093367	0.251333	0.0692124	0.126909	0.0842035	18.9727	1.45132e-07	0.029301
cg23772205	0.387286	0.314122	0.243278	0.279408	0.0705	0.0249935	18.9728	1.45123e-07	0.0292992
cg09474442	0.456321	0.313136	0.243944	0.194732	0.659614	0.219396	18.9741	1.44989e-07	0.0292724
cg07226162	0.744786	0.140871	0.437167	0.23131	0.493977	0.205089	18.975	1.44898e-07	0.0292542
cg09435090	0.334	0.163644	0.325889	0.165245	0.150932	0.105965	18.9752	1.44876e-07	0.02925
cg26626089	0.496286	0.210199	0.234611	0.187826	0.221523	0.184197	18.9753	1.44871e-07	0.029249
cg24092253	0.177393	0.0737229	0.191389	0.0967557	0.368364	0.185077	18.9755	1.44842e-07	0.0292433
cg19593490	0.627143	0.133897	0.454833	0.211295	0.686386	0.0875807	18.9762	1.44774e-07	0.0292297
cg00418146	0.0304643	0.0109154	0.0341111	0.0117568	0.0208864	0.00484752	18.977	1.44693e-07	0.0292135
cg04180953	0.415071	0.178208	0.658167	0.203342	0.373818	0.143264	18.9772	1.44678e-07	0.0292106
cg24461052	0.23925	0.12385	0.121556	0.0887861	0.104227	0.0695062	18.9779	1.44608e-07	0.0291967
cg06507244	0.916571	0.0215655	0.911722	0.0233586	0.715454	0.216985	18.9783	1.4456e-07	0.0291872
cg18828861	0.312464	0.184772	0.452111	0.241357	0.61	0.194017	18.9786	1.44532e-07	0.0291816
cg02986643	0.463179	0.227079	0.416056	0.235761	0.705091	0.167919	18.979	1.44494e-07	0.0291742
cg26687318	0.768	0.183811	0.653389	0.224365	0.455773	0.228587	18.9792	1.44472e-07	0.0291698
cg19824242	0.711	0.189997	0.644778	0.182167	0.462091	0.162427	18.9793	1.44465e-07	0.0291684
cg00010853	0.736714	0.168441	0.681556	0.230249	0.410046	0.273076	18.9798	1.44419e-07	0.0291593
cg05459203	0.104679	0.0538304	0.112389	0.039878	0.0577954	0.0238947	18.9815	1.44242e-07	0.0291238
cg11592640	0.627571	0.23393	0.725611	0.175991	0.421114	0.175622	18.9819	1.44204e-07	0.0291163
cg24915503	0.688607	0.226864	0.744556	0.168315	0.437568	0.218153	18.982	1.4419e-07	0.0291136
cg18259003	0.395	0.290644	0.379167	0.337002	0.0927955	0.0849686	18.9823	1.44167e-07	0.0291091
cg13078331	0.0702143	0.0254535	0.0793889	0.0295896	0.0380682	0.0287535	18.9825	1.44147e-07	0.0291052
cg05491858	0.387321	0.154742	0.463111	0.259463	0.646682	0.157925	18.9825	1.44141e-07	0.0291041
cg22832139	0.0906071	0.0280414	0.115111	0.0365962	0.0673409	0.0249212	18.9826	1.44134e-07	0.0291027
cg01142445	0.7585	0.128592	0.657111	0.142149	0.507614	0.202722	18.9826	1.44132e-07	0.0291025
cg26279216	0.394679	0.181119	0.692333	0.228713	0.663614	0.195735	18.9826	1.4413e-07	0.0291023
cg08265926	0.449678	0.236381	0.370556	0.200829	0.185932	0.132535	18.984	1.43997e-07	0.0290756
cg19248557	0.3715	0.247394	0.170667	0.0862622	0.128273	0.121084	18.984	1.4399e-07	0.0290742
cg13729285	0.78625	0.133151	0.699278	0.251967	0.499273	0.211799	18.984	1.43987e-07	0.0290739
cg01810623	0.335607	0.141235	0.535722	0.163647	0.593023	0.196756	18.9841	1.43978e-07	0.0290722
cg06645096	0.0921429	0.0290793	0.111833	0.0360298	0.0580682	0.0356927	18.9845	1.4394e-07	0.0290647
cg26794227	0.749571	0.199121	0.376889	0.191811	0.701864	0.23062	18.9849	1.439e-07	0.0290568
cg02556005	0.432607	0.190925	0.555611	0.164287	0.285636	0.144524	18.9855	1.43845e-07	0.0290457
cg19026260	0.138429	0.0994996	0.106444	0.0488578	0.332295	0.210892	18.9862	1.43774e-07	0.0290315
cg25150212	0.375857	0.219552	0.292944	0.0979793	0.559568	0.161031	18.9882	1.43572e-07	0.028991
cg06631310	0.747857	0.179395	0.455778	0.224738	0.750341	0.16112	18.9884	1.43548e-07	0.0289863
cg25283626	0.660036	0.232334	0.644	0.217013	0.407886	0.141657	18.989	1.43494e-07	0.0289754
cg05006755	0.161071	0.0626926	0.192222	0.0758137	0.0971591	0.052579	18.9897	1.43424e-07	0.0289615
cg11780382	0.131929	0.0458168	0.118833	0.0489072	0.0670227	0.0460195	18.9904	1.43347e-07	0.0289461
cg02147009	0.71475	0.221699	0.549167	0.213249	0.402864	0.200762	18.9905	1.43346e-07	0.0289459
cg02172216	0.550286	0.229244	0.758333	0.234263	0.826023	0.125723	18.9909	1.43304e-07	0.0289377
cg04248573	0.18075	0.096755	0.156833	0.0642928	0.0816818	0.0496217	18.9911	1.43279e-07	0.0289328
cg00704869	0.883179	0.0335924	0.750667	0.222147	0.639818	0.18429	18.9918	1.4321e-07	0.028919
cg04338735	0.836357	0.152419	0.801722	0.163589	0.593023	0.196929	18.9921	1.43184e-07	0.0289138
cg23613023	0.9145	0.0386163	0.646778	0.248357	0.818318	0.128827	18.9922	1.43175e-07	0.0289121
cg27540038	0.781072	0.184129	0.8125	0.127936	0.530614	0.235623	18.9926	1.43137e-07	0.0289046
cg18733925	0.72275	0.210048	0.8705	0.123913	0.915409	0.0273056	18.9931	1.43079e-07	0.0288931
cg00175487	0.534036	0.21418	0.440167	0.232968	0.254273	0.16009	18.9933	1.43062e-07	0.0288899
cg23304156	0.631679	0.108247	0.601111	0.105747	0.465091	0.131931	18.9933	1.43061e-07	0.0288898
cg25053584	0.123679	0.0429996	0.128333	0.0459245	0.07625	0.0303806	18.9948	1.42911e-07	0.0288596
cg24886356	0.693536	0.183523	0.439889	0.190963	0.442045	0.172437	18.9949	1.42901e-07	0.0288578
cg17049050	0.5765	0.206348	0.730222	0.199828	0.835636	0.136704	18.9953	1.42867e-07	0.028851
cg06372654	0.446429	0.161217	0.495111	0.221115	0.669705	0.125239	18.9962	1.42772e-07	0.0288319
cg13056524	0.473821	0.236686	0.725889	0.16792	0.740773	0.157093	18.9965	1.42746e-07	0.0288269
cg09773238	0.671821	0.204842	0.494722	0.234225	0.398409	0.141969	18.9974	1.42657e-07	0.028809
cg25600410	0.767679	0.115988	0.703444	0.206952	0.535614	0.16824	18.998	1.42592e-07	0.0287961
cg23855505	0.514357	0.364089	0.234833	0.227175	0.124477	0.190174	18.9982	1.42579e-07	0.0287935
cg24406344	0.633179	0.113698	0.3875	0.198036	0.43625	0.154136	18.9982	1.42574e-07	0.0287926
cg07314523	0.0993214	0.0212482	0.105444	0.0238259	0.0705909	0.0259645	18.9983	1.42562e-07	0.0287905
cg01050183	0.840536	0.0335929	0.823278	0.043977	0.710341	0.130181	18.9991	1.42485e-07	0.028775
cg18746037	0.392714	0.0818032	0.391167	0.112861	0.275545	0.0838655	18.9992	1.42478e-07	0.0287737
cg17669009	0.245107	0.113154	0.232056	0.136261	0.118182	0.0498884	18.9992	1.42472e-07	0.0287726
cg07192612	0.6075	0.173073	0.730556	0.178338	0.460273	0.152188	18.9994	1.42457e-07	0.0287697
cg26941291	0.647107	0.144114	0.552056	0.201294	0.774705	0.0934209	18.9998	1.42419e-07	0.0287623
cg07166800	0.15825	0.149555	0.103167	0.0372436	0.442159	0.314491	18.9998	1.42418e-07	0.0287621
cg26617091	0.715357	0.204474	0.628667	0.205833	0.438477	0.179059	18.9999	1.4241e-07	0.0287606
cg23129478	0.538286	0.319542	0.344167	0.248883	0.177568	0.174559	19.0003	1.42371e-07	0.0287529
cg05547260	0.590929	0.217738	0.461556	0.249151	0.762545	0.120757	19.0031	1.42086e-07	0.0286956
cg05908979	0.19975	0.0608949	0.192	0.0628434	0.110477	0.071056	19.0037	1.4203e-07	0.0286845
cg02696351	0.725071	0.123031	0.579444	0.16434	0.798364	0.111821	19.0045	1.41948e-07	0.028668
cg01499001	0.790786	0.0722979	0.799778	0.0802771	0.676	0.104746	19.0046	1.41938e-07	0.0286662
cg10322124	0.620393	0.258829	0.531778	0.280875	0.844727	0.107853	19.005	1.41904e-07	0.0286594
cg07681579	0.635679	0.239259	0.270444	0.20928	0.312136	0.252162	19.0062	1.41789e-07	0.0286362
cg00612985	0.8095	0.163539	0.456833	0.186723	0.694409	0.206354	19.0063	1.41772e-07	0.028633
cg26681399	0.142393	0.0455488	0.144778	0.0289351	0.0920455	0.0389525	19.0065	1.41754e-07	0.0286295
cg17220512	0.791321	0.127866	0.737056	0.185561	0.590023	0.129023	19.0071	1.41697e-07	0.0286182
cg06052090	0.563036	0.214287	0.654833	0.158791	0.359341	0.186644	19.0071	1.41693e-07	0.0286175
cg01715370	0.17625	0.0713264	0.0900556	0.023663	0.178136	0.0493434	19.0074	1.41667e-07	0.0286124
cg02639634	0.685214	0.191986	0.329444	0.239918	0.336614	0.283522	19.0074	1.41661e-07	0.0286113
cg20482112	0.665964	0.201878	0.719833	0.226902	0.447409	0.156461	19.0075	1.41658e-07	0.0286108
cg23266743	0.382179	0.242106	0.302611	0.210237	0.137	0.0651788	19.0077	1.41641e-07	0.0286075
cg03843170	0.90875	0.045257	0.846056	0.179219	0.684386	0.189999	19.0089	1.41514e-07	0.028582
cg20681184	0.90575	0.0290436	0.832556	0.159521	0.634796	0.250611	19.009	1.41509e-07	0.0285811
cg21512658	0.736536	0.207109	0.579556	0.30113	0.402341	0.201573	19.009	1.41506e-07	0.0285807
cg24917241	0.888143	0.0542359	0.881167	0.0664505	0.696136	0.19827	19.0096	1.41448e-07	0.0285691
cg13470969	0.579786	0.219916	0.378222	0.232449	0.311841	0.121405	19.0106	1.41353e-07	0.02855
cg27348420	0.345286	0.133358	0.274389	0.128354	0.508068	0.169384	19.0106	1.41347e-07	0.028549
cg19290577	0.641822	0.210785	0.2475	0.202129	0.384386	0.243584	19.011	1.41311e-07	0.0285419
cg08736516	0.241679	0.0977912	0.256556	0.0834028	0.138273	0.0751709	19.0121	1.41199e-07	0.0285194
cg05271276	0.124429	0.052548	0.157	0.0786384	0.0733409	0.0362715	19.0122	1.4119e-07	0.0285178
cg23243343	0.490964	0.246506	0.686389	0.196003	0.75825	0.111757	19.0127	1.41148e-07	0.0285094
cg07533824	0.350036	0.161259	0.606722	0.269156	0.301091	0.141934	19.0127	1.41142e-07	0.0285082
cg12170787	0.522857	0.179668	0.416944	0.151919	0.662205	0.127501	19.013	1.41117e-07	0.0285033
cg10171347	0.446143	0.237895	0.278111	0.173342	0.170023	0.148313	19.0136	1.41053e-07	0.0284906
cg25722178	0.699036	0.195896	0.861778	0.117828	0.87675	0.03756	19.0152	1.40897e-07	0.0284592
cg04614290	0.529321	0.254086	0.438	0.270359	0.232841	0.129493	19.0155	1.40873e-07	0.0284545
cg13702846	0.7425	0.125755	0.5695	0.190862	0.465636	0.213209	19.0155	1.40867e-07	0.0284533
cg17753356	0.632929	0.194254	0.656056	0.191231	0.341227	0.265286	19.0156	1.40859e-07	0.0284519
cg17407331	0.227607	0.099257	0.164833	0.111078	0.0955682	0.0710785	19.0159	1.40828e-07	0.0284458
cg15380263	0.160429	0.0802489	0.146222	0.0816697	0.347659	0.194688	19.0161	1.40807e-07	0.0284418
cg14494365	0.57575	0.296316	0.471722	0.245935	0.267977	0.112209	19.0167	1.40748e-07	0.02843
cg24073080	0.13325	0.057822	0.127	0.0662189	0.0638409	0.0394243	19.017	1.40725e-07	0.0284256
cg03832162	0.358821	0.233204	0.239667	0.214855	0.0910909	0.119837	19.0171	1.40715e-07	0.0284235
cg11877384	0.0965714	0.0344829	0.0969444	0.0231529	0.0599546	0.0256578	19.0174	1.4068e-07	0.0284167
cg00033877	0.85875	0.140373	0.5795	0.225533	0.851932	0.159752	19.0186	1.40562e-07	0.028393
cg14554488	0.736857	0.0756217	0.661167	0.148579	0.565364	0.122876	19.0187	1.40554e-07	0.0283915
cg15503663	0.0521071	0.020851	0.0462778	0.0162148	0.0296818	0.0113256	19.0191	1.40515e-07	0.0283838
cg13509756	0.788357	0.137435	0.592667	0.21244	0.839205	0.109708	19.0194	1.40484e-07	0.0283776
cg22110158	0.68725	0.180357	0.359222	0.220347	0.453682	0.190596	19.0195	1.40477e-07	0.0283763
cg02090656	0.0897857	0.0707768	0.0636111	0.0217286	0.315818	0.252673	19.0195	1.40475e-07	0.028376
cg27219182	0.257571	0.178205	0.283444	0.158379	0.504727	0.194261	19.0196	1.40465e-07	0.0283742
cg15767556	0.101571	0.0351783	0.103722	0.0485299	0.0576591	0.0262722	19.0205	1.4038e-07	0.0283573
cg19757176	0.388536	0.253823	0.246778	0.219488	0.117409	0.0885223	19.0211	1.4032e-07	0.0283452
cg23382741	0.858929	0.12032	0.622	0.280325	0.865591	0.0660582	19.0215	1.40284e-07	0.028338
cg23779604	0.407143	0.22072	0.403722	0.227525	0.652182	0.146792	19.0227	1.40168e-07	0.0283148
cg05435993	0.771071	0.102841	0.705889	0.169941	0.551364	0.171814	19.0234	1.40101e-07	0.0283013
cg17424433	0.82075	0.132113	0.818222	0.143598	0.611682	0.180748	19.024	1.40039e-07	0.028289
cg02882785	0.503107	0.212083	0.651167	0.238102	0.337136	0.148548	19.0251	1.39928e-07	0.0282667
cg04630823	0.685929	0.0583006	0.682444	0.0795452	0.569364	0.106025	19.0252	1.39925e-07	0.0282662
cg04060356	0.648679	0.206659	0.2365	0.164642	0.534	0.253061	19.0255	1.39889e-07	0.0282591
cg12755298	0.223393	0.203247	0.0395556	0.00689605	0.0514318	0.0754627	19.0261	1.39835e-07	0.0282484
cg13724812	0.655643	0.244438	0.856222	0.0600505	0.858477	0.0546202	19.0261	1.39831e-07	0.0282477
cg26750893	0.798714	0.0975682	0.737111	0.184737	0.541227	0.218787	19.0267	1.39778e-07	0.0282372
cg00806727	0.773464	0.16264	0.904278	0.0291261	0.90925	0.0397645	19.0269	1.39754e-07	0.0282324
cg01751047	0.62875	0.181156	0.347611	0.162725	0.422795	0.161164	19.0273	1.39718e-07	0.0282253
cg22657682	0.422357	0.208358	0.323722	0.198278	0.649205	0.217049	19.0278	1.39671e-07	0.0282158
cg03131732	0.444536	0.319199	0.306889	0.306669	0.0944091	0.12174	19.0284	1.39613e-07	0.0282043
cg04243401	0.667071	0.163196	0.602778	0.216871	0.364545	0.243046	19.0284	1.39607e-07	0.0282033
cg16485797	0.664072	0.224749	0.524278	0.220251	0.819727	0.115728	19.0286	1.39591e-07	0.0282002
cg02992224	0.761107	0.157353	0.703333	0.224942	0.500341	0.184948	19.0289	1.39566e-07	0.0281953
cg06527535	0.682286	0.255177	0.607	0.26297	0.389182	0.134814	19.0294	1.3951e-07	0.0281842
cg03829137	0.310464	0.194449	0.440667	0.205418	0.159523	0.134834	19.0295	1.39505e-07	0.0281831
cg11626052	0.564857	0.194025	0.589278	0.179099	0.362864	0.132403	19.03	1.3946e-07	0.0281742
cg00689651	0.330714	0.200953	0.116944	0.0819652	0.480182	0.252133	19.0302	1.39439e-07	0.0281701
cg20403073	0.43725	0.171998	0.538056	0.19137	0.655818	0.105922	19.0311	1.39352e-07	0.0281527
cg12368752	0.262786	0.0587294	0.283833	0.0795571	0.436023	0.167738	19.0311	1.3935e-07	0.0281524
cg05826596	0.33775	0.159361	0.302611	0.238283	0.125182	0.0978649	19.0318	1.39285e-07	0.0281395
cg12019893	0.805571	0.128478	0.592667	0.204868	0.486932	0.256203	19.0321	1.39248e-07	0.0281322
cg07913197	0.403893	0.315949	0.292556	0.296765	0.685386	0.189809	19.0323	1.39236e-07	0.0281298
cg24491776	0.875536	0.0880031	0.606111	0.243567	0.606727	0.214161	19.0325	1.39217e-07	0.0281262
cg16983282	0.665536	0.21335	0.539444	0.263669	0.842568	0.120197	19.0326	1.39208e-07	0.0281245
cg04013732	0.11525	0.0308672	0.117611	0.0345392	0.07675	0.0281269	19.0334	1.39128e-07	0.0281085
cg14521318	0.145536	0.0298384	0.157278	0.0417173	0.101159	0.0412259	19.0344	1.39027e-07	0.0280882
cg07549381	0.620143	0.117383	0.5975	0.122036	0.375795	0.22812	19.0346	1.39015e-07	0.0280858
cg01603146	0.131179	0.0495476	0.211444	0.194882	0.0562273	0.0267468	19.0351	1.38964e-07	0.0280757
cg03624415	0.133536	0.0383768	0.121611	0.0467712	0.0800455	0.0337955	19.0359	1.38889e-07	0.0280607
cg25419523	0.702107	0.152094	0.481667	0.176482	0.763705	0.16608	19.0361	1.38861e-07	0.0280552
cg21743907	0.737821	0.238554	0.672611	0.293899	0.358341	0.286928	19.0365	1.38826e-07	0.0280483
cg03777575	0.149107	0.0470125	0.184278	0.0851496	0.0951364	0.0441412	19.0376	1.38717e-07	0.0280264
cg21068094	0.516357	0.244333	0.415889	0.236913	0.704977	0.0910345	19.0377	1.38712e-07	0.0280256
cg19365615	0.265357	0.0952078	0.254333	0.0684681	0.138227	0.102719	19.0377	1.38711e-07	0.0280255
cg21872037	0.6605	0.162863	0.305111	0.239575	0.3725	0.246361	19.0379	1.3869e-07	0.0280213
cg21208943	0.541143	0.210983	0.652889	0.201528	0.337795	0.190283	19.0392	1.38571e-07	0.0279974
cg07370274	0.411321	0.240613	0.619278	0.290025	0.745909	0.179396	19.0395	1.38542e-07	0.0279916
cg11612098	0.662464	0.178908	0.604722	0.164882	0.393068	0.209468	19.0398	1.38513e-07	0.0279859
cg22940022	0.649571	0.17081	0.766167	0.171527	0.482295	0.179227	19.0398	1.38506e-07	0.0279848
cg07841601	0.820179	0.132457	0.574556	0.230431	0.532818	0.216367	19.04	1.38485e-07	0.0279806
cg17027945	0.110821	0.0271267	0.0979444	0.0264985	0.0755454	0.0211973	19.0401	1.38477e-07	0.0279791
cg19659680	0.678464	0.206573	0.557556	0.22875	0.846977	0.129169	19.0405	1.38443e-07	0.0279723
cg26779147	0.791536	0.156922	0.712167	0.138419	0.535546	0.202684	19.0411	1.3838e-07	0.0279599
cg08266286	0.691928	0.223764	0.498056	0.248966	0.807614	0.0988478	19.0417	1.38323e-07	0.0279484
cg23790567	0.871107	0.0498927	0.855	0.0685926	0.698273	0.172805	19.0421	1.38291e-07	0.0279421
cg27377632	0.241071	0.185256	0.284222	0.187724	0.544614	0.252538	19.0423	1.38267e-07	0.0279375
cg10656255	0.185607	0.0693383	0.188222	0.0655552	0.110773	0.0464867	19.0424	1.38255e-07	0.0279351
cg24776326	0.735179	0.187413	0.563333	0.251746	0.436045	0.185257	19.0429	1.38211e-07	0.0279264
cg05795931	0.0696786	0.0187203	0.106333	0.145347	0.395886	0.32924	19.0439	1.38111e-07	0.0279063
cg17076592	0.767286	0.184993	0.807833	0.100082	0.543796	0.209639	19.0445	1.38054e-07	0.0278949
cg05447343	0.770714	0.197752	0.530889	0.288417	0.846636	0.102276	19.0449	1.38019e-07	0.0278881
cg06588802	0.932286	0.0402436	0.879778	0.12995	0.712909	0.20282	19.0452	1.37988e-07	0.0278819
cg19652483	0.687464	0.166241	0.554333	0.274859	0.389273	0.188248	19.046	1.37914e-07	0.0278671
cg10016350	0.0914643	0.0215827	0.0915556	0.0265047	0.05875	0.0266634	19.0463	1.3788e-07	0.0278603
cg03991776	0.705643	0.203474	0.607944	0.246618	0.393886	0.211847	19.0465	1.37866e-07	0.0278576
cg22318170	0.819678	0.180854	0.727	0.253663	0.53425	0.182143	19.0467	1.37841e-07	0.0278526
cg20545224	0.566107	0.0867842	0.572333	0.124255	0.406477	0.143394	19.0469	1.37822e-07	0.0278491
cg10484693	0.435893	0.152621	0.622444	0.163138	0.654046	0.142372	19.0473	1.3779e-07	0.0278427
cg22510970	0.4905	0.194677	0.649833	0.0934479	0.721159	0.14615	19.0473	1.37786e-07	0.0278421
cg03152913	0.707821	0.197775	0.875889	0.120656	0.890636	0.049837	19.0483	1.37695e-07	0.0278237
cg20064106	0.287107	0.205042	0.146111	0.0451766	0.101977	0.0673296	19.0485	1.37672e-07	0.0278191
cg13160874	0.386143	0.242523	0.182167	0.195268	0.570045	0.235064	19.0506	1.37469e-07	0.0277784
cg22288982	0.421464	0.15384	0.315778	0.0910924	0.567273	0.173755	19.0507	1.37459e-07	0.0277764
cg00664418	0.132357	0.0352664	0.139444	0.033712	0.0907955	0.0338565	19.0509	1.37444e-07	0.0277735
cg04569202	0.718607	0.203643	0.846778	0.129864	0.552136	0.181351	19.0513	1.37409e-07	0.0277667
cg01333333	0.24125	0.0875052	0.319722	0.101478	0.417136	0.14097	19.0516	1.3738e-07	0.027761
cg00817765	0.690214	0.221125	0.523333	0.27184	0.346386	0.221182	19.0519	1.37345e-07	0.027754
cg07069406	0.131321	0.0312162	0.147944	0.028227	0.086	0.0494086	19.0522	1.37323e-07	0.0277497
cg00402172	0.434571	0.269865	0.133722	0.0813068	0.155136	0.188511	19.053	1.37239e-07	0.0277328
cg02259760	0.692929	0.22255	0.638611	0.258187	0.400136	0.179706	19.0551	1.3704e-07	0.0276928
cg01487803	0.623107	0.189622	0.555611	0.256433	0.353477	0.157168	19.0553	1.37026e-07	0.0276901
cg16242238	0.677571	0.0885059	0.486611	0.138106	0.612977	0.0942028	19.0556	1.36995e-07	0.0276839
cg03462130	0.351214	0.180349	0.214722	0.176976	0.149545	0.0653699	19.0557	1.36985e-07	0.027682
cg12184886	0.7485	0.148289	0.304667	0.261801	0.567818	0.271534	19.0562	1.36935e-07	0.0276721
cg03292377	0.433214	0.252546	0.383222	0.246562	0.166159	0.10246	19.0564	1.36918e-07	0.0276688
cg18624059	0.884214	0.093479	0.784278	0.187808	0.627023	0.207744	19.0567	1.36887e-07	0.0276627
cg01883408	0.674	0.116209	0.463611	0.195484	0.686545	0.113588	19.0568	1.36876e-07	0.0276605
cg18270378	0.587786	0.254029	0.351611	0.248896	0.274727	0.159834	19.0575	1.36817e-07	0.0276487
cg09276486	0.72875	0.195962	0.477278	0.274062	0.402773	0.211655	19.0577	1.36797e-07	0.027645
cg07547403	0.916072	0.0259571	0.871222	0.131779	0.728659	0.168301	19.0577	1.36796e-07	0.0276449
cg00200755	0.362286	0.222768	0.188167	0.0843677	0.152159	0.0879	19.0579	1.36774e-07	0.0276405
cg19023258	0.708179	0.134636	0.568722	0.162215	0.473205	0.168445	19.0592	1.36651e-07	0.0276158
[truncated: 29,819 more rows]

## Sheet: Supplementary table 5
Nearby Genes of Breast Cancer Brain Metastasis Differentialy Hypomethylated Genomic Regions
# Term Name	Hypergeometric FDR Q-Val	Hypergeometric Fold Enrichment	Hypergeometric Foreground Region Hits	Hypergeometric Total Regions	Hypergeometric Region Set Coverage
IRX5	4.06562e-13	10.5183	19	25	0.00826446
CELF2	2.60131e-12	7.76386	23	41	0.0100044
GSE1	9.68696e-11	6.17854	25	56	0.0108743
DDAH2	8.89213e-11	13.8399	12	12	0.00521966
TFAP2A	9.21742e-10	7.51311	19	35	0.00826446
IRX6	7.69697e-09	10.5835	13	17	0.00565463
USP6NL	3.69921e-08	7.12966	17	33	0.00739452
GINS2	3.7462e-07	8.56758	13	21	0.00565463
PPIF	9.81125e-05	7.24949	11	21	0.00478469
GALNT3	0.000137863	12.1099	7	8	0.0030448
CMYA5	0.000231971	13.8399	6	6	0.00260983
KIAA0513	0.00145726	4.86268	13	37	0.00565463
MAPT	0.00272204	13.8399	5	5	0.00217486
CDK15	0.00272204	13.8399	5	5	0.00217486
TMCC1	0.00272204	13.8399	5	5	0.00217486
FZD7	0.00272204	13.8399	5	5	0.00217486
CTBP2	0.00308555	5.76664	10	24	0.00434972
EGFL8	0.00298502	7.3813	8	15	0.00347977
NDUFS7	0.00331036	10.3799	6	8	0.00260983
TMEM25	0.00331036	10.3799	6	8	0.00260983
Molecular Signatures Database Cancer Neighborhood for Breast Cancer Brain Metastasis Differentialy Hypomethylated Genomic Regions
# Term Name	Hypergeometric FDR Q-Val	Hypergeometric Fold Enrichment	Hypergeometric Foreground Region Hits	Hypergeometric Total Regions	Hypergeometric Region Set Coverage
Neighborhood of MMP11	5.69344e-05	2.92962	29	137	0.0126142
Neighborhood of EGFR	0.000117657	2.74903	29	146	0.0126142
Neighborhood of KISS1	0.034213	2.01687	29	199	0.0126142
Neighborhood of TTK	0.0279127	2.66794	16	83	0.00695955
PANTHER Pathway analysis for Breast Cancer Brain Metastasis Differentialy Hypomethylated Genomic Regions
# Term Name	Hypergeometric FDR Q-Val	Hypergeometric Fold Enrichment	Hypergeometric Foreground Region Hits	Hypergeometric Total Regions	Hypergeometric Region Set Coverage
Hypoxia response via HIF activation	0.00968334	2.64358	17	89	0.00739452
5-Hydroxytryptamine degredation	0.0368769	3.14544	10	44	0.00434972
Molecular Signatures Database for Breast Cancer Brain Metastasis Differentialy Hypomethylated Genomic Regions
# Term Name	Hypergeometric FDR Q-Val	Hypergeometric Fold Enrichment	Hypergeometric Foreground Region Hits	Hypergeometric Total Regions	Hypergeometric Region Set Coverage
Caspase cascade in apoptosis	2.63357e-05	2.86925	34	164	0.014789
ErbB1 downstream signaling	1.32439e-05	2.04246	67	454	0.0291431
Genes involved in Signal regulatory protein (SIRP) family interactions	1.62696e-05	4.70558	17	50	0.00739452
Genes involved in RORA Activates Circadian Expression	1.40705e-05	3.15055	28	123	0.0121792
Genes involved in Unwinding of DNA	0.000103462	4.84398	14	40	0.0060896
Genes involved in Circadian Clock	0.000285547	2.1935	42	265	0.0182688
LPA receptor mediated events	0.00174707	2.084	39	259	0.0169639
RAC1 signaling pathway	0.0017026	2.3749	29	169	0.0126142
PTEN is a tumor suppressor that dephosphorylates the lipid messenger phosphatidylinositol triphosphate.	0.00157282	3.72614	14	52	0.0060896
Signaling events mediated by Stem cell factor receptor (c-Kit)	0.00231096	2.19246	32	202	0.0139191
Genes related to chemotaxis	0.00258161	2.49743	24	133	0.0104393
Genes involved in YAP1- and WWTR1 (TAZ)-stimulated gene expression	0.00302111	2.79743	19	94	0.00826446
Glycolysis / Gluconeogenesis	0.00400816	2.51635	22	121	0.00956938
Genes involved in Circadian Repression of Expression by REV-ERBA	0.00535079	2.65615	19	99	0.00826446
Genes involved in Adenylate cyclase activating pathway	0.00657375	4.07057	10	34	0.00434972
Bioactive Peptide Induced Signaling Pathway	0.00956546	2.32426	22	131	0.00956938
CARM1 and Regulation of the Estrogen Receptor	0.0101112	2.12922	26	169	0.0113093
Nearby Genes of Lung Cancer Brain Metastasis Differentialy Hypomethylated Genomic Regions
# Term Name	Hypergeometric FDR Q-Val	Hypergeometric Fold Enrichment	Hypergeometric Foreground Region Hits	Hypergeometric Total Regions	Hypergeometric Region Set Coverage
PON3	7.10905e-07	9.42984	11	12	0.00355642
COL11A2	1.10006e-06	4.14802	25	62	0.00808277
SFN	2.10536e-06	8.70447	11	13	0.00355642
ME3	2.69143e-06	9.35191	10	11	0.00323311
HES5	2.62851e-06	7.71532	12	16	0.00387973
TMEM88B	1.80429e-05	9.25839	9	10	0.0029098
VWCE	0.000183847	10.2871	7	7	0.00226318
SOX4	0.000240096	6.28656	11	18	0.00355642
SLC26A4	0.000618423	6.42944	10	16	0.00323311
PRL	0.000618423	6.42944	10	16	0.00323311
TNFRSF10D	0.000897286	9.00121	7	8	0.00226318
SLC39A4	0.00116589	10.2871	6	6	0.00193986
HNF4A	0.00116589	10.2871	6	6	0.00193986
R3HDML	0.00116589	10.2871	6	6	0.00193986
STAT4	0.00105703	7.48153	8	11	0.00258649
BAIAP2	0.00111424	4.0607	15	38	0.00484966
SGPP2	0.00148043	5.71506	10	18	0.00323311
AP5Z1	0.00165462	5.14355	11	22	0.00355642
Molecular Signatures Database Cancer Neighborhood for Lung Cancer Brain Metastasis Differentialy Hypomethylated Genomic Regions
# Term Name	Hypergeometric FDR Q-Val	Hypergeometric Fold Enrichment	Hypergeometric Foreground Region Hits	Hypergeometric Total Regions	Hypergeometric Region Set Coverage
Neighborhood of CDH3	2.70283e-07	3.10387	35	116	0.0113159
Neighborhood of SERPINB5	1.7489e-07	3.07734	35	117	0.0113159
Neighborhood of ICAM3	0.000205644	2.52962	30	122	0.00969932
Neighborhood of PTPRC	0.00239127	2.03541	37	187	0.0119625
Neighborhood of PTPN6	0.00950901	2.03035	30	152	0.00969932
Neighborhood of TTN	0.0253344	2.18211	21	99	0.00678953
PANTHER Pathway analysis for Lung Cancer Brain Metastasis Differentialy Hypomethylated Genomic Regions
# Term Name	Hypergeometric FDR Q-Val	Hypergeometric Fold Enrichment	Hypergeometric Foreground Region Hits	Hypergeometric Total Regions	Hypergeometric Region Set Coverage
Integrin signalling pathway	3.36767e-13	2.14703	115	551	0.0371807
B cell activation	4.96316e-05	2.29255	39	175	0.0126091
Notch signaling pathway	0.000452777	2.04692	39	196	0.0126091
PI3 kinase pathway	0.000685079	2.05742	36	180	0.0116392
Interferon-gamma signaling pathway	0.00200013	2.47882	20	83	0.00646621
Coenzyme A biosynthesis	0.0043101	4.11484	8	20	0.00258649
Plasminogen activating cascade	0.0043101	4.11484	8	20	0.00258649
Carnitine metabolism	0.0123529	6.85807	4	6	0.00129324
Coenzyme A linked carnitine metabolism	0.0123529	6.85807	4	6	0.00129324
Toll receptor signaling pathway	0.014931	2.03705	20	101	0.00646621
O-antigen biosynthesis	0.0456703	3.95658	5	13	0.00161655
Molecular Signatures Database for Lung Cancer Brain Metastasis Differentialy Hypomethylated Genomic Regions
# Term Name	Hypergeometric FDR Q-Val	Hypergeometric Fold Enrichment	Hypergeometric Foreground Region Hits	Hypergeometric Total Regions	Hypergeometric Region Set Coverage
Syndecan-1-mediated signaling events	8.62437e-12	2.98985	59	203	0.0190753
Cell adhesion molecules (CAMs)	2.93583e-11	2.24881	94	430	0.0303912
Integrins in angiogenesis	6.99678e-11	2.47158	74	308	0.023925
Genes involved in Growth hormone receptor signaling	5.90571e-10	3.902	33	87	0.0106692
Genes involved in Interferon gamma signaling	3.24124e-09	2.60669	56	221	0.0181054
Genes involved in Collagen formation	7.16183e-09	2.45907	60	251	0.0193986
Genes involved in PD-1 signaling	2.41897e-08	3.63074	30	85	0.00969932
Genes involved in Extracellular matrix organization	6.58505e-08	2.17733	69	326	0.0223084
Beta1 integrin cell surface interactions	2.34355e-07	2.02544	76	386	0.0245716
Natural killer cell mediated cytotoxicity	1.33699e-06	2.07689	64	317	0.0206919
Aldosterone-regulated sodium reabsorption	2.86309e-06	2.36183	45	196	0.014549
Nearby Genes of Melanoma Brain Metastasis Differentialy Hypomethylated Genomic Regions
# Term Name	Hypergeometric FDR Q-Val	Hypergeometric Fold Enrichment	Hypergeometric Foreground Region Hits	Hypergeometric Total Regions	Hypergeometric Region Set Coverage
PTPRN2	1.85585e-110	2.94202	330	402	0.0371705
DNAJB6	6.88229e-80	2.78864	270	347	0.0304123
SHANK2	1.13754e-38	3.0409	112	132	0.0126155
CTTN	8.32371e-34	3.03254	99	117	0.0111512
DIO3	1.39308e-29	2.51066	131	187	0.0147556
TPO	3.46267e-13	2.52503	62	88	0.00698355
LRTM1	2.98275e-12	3.03854	39	46	0.00439288
OTX2	1.19912e-11	3.35992	30	32	0.00337914
PPP1R18	3.86899e-11	3.45592	27	28	0.00304123
PXDN	3.70536e-11	2.38928	60	90	0.00675828
NEDD1	1.01942e-10	3.34499	28	30	0.00315386
DLL1	5.50628e-10	2.37488	55	83	0.00619509
MAGI1	6.6042e-10	3.23708	28	31	0.00315386
C6orf70	1.00636e-09	2.34661	55	84	0.00619509
LANCL2	2.86625e-09	3.31844	25	27	0.00281595
SMOC2	7.64133e-09	2.08296	68	117	0.00765938
DOC2B	4.51607e-08	2.66887	35	47	0.00394233
PBX1	4.51607e-08	2.66887	35	47	0.00394233
TNFRSF11B	1.12123e-07	3.41325	20	21	0.00225276
Molecular Signatures Database Cancer Neighborhood for Melanoma Brain Metastasis Differentialy Hypomethylated Genomic Regions
# Term Name	Hypergeometric FDR Q-Val	Hypergeometric Fold Enrichment	Hypergeometric Foreground Region Hits	Hypergeometric Total Regions	Hypergeometric Region Set Coverage
Neighborhood of JUND	1.39531e-42	2.07039	290	502	0.032665
PANTHER Pathway analysis for Melanoma Brain Metastasis Differentialy Hypomethylated Genomic Regions
# Term Name	Hypergeometric FDR Q-Val	Hypergeometric Fold Enrichment	Hypergeometric Foreground Region Hits	Hypergeometric Total Regions	Hypergeometric Region Set Coverage
5-Hydroxytryptamine degradation	0.00107196	2.91193	13	16	0.00146429
Molecular Signatures Database for Melanoma Brain Metastasis Differentialy Hypomethylated Genomic Regions
# Term Name	Hypergeometric FDR Q-Val	Hypergeometric Fold Enrichment	Hypergeometric Foreground Region Hits	Hypergeometric Total Regions	Hypergeometric Region Set Coverage
Syndecan-3-mediated signaling events	2.73452e-33	2.54165	139	196	0.0156567
Agrin in Postsynaptic Differentiation	7.64884e-21	2.06819	146	253	0.0164451
Genes involved in Recruitment of NuMA to mitotic centrosomes	7.08646e-06	2.33734	30	46	0.00337914
Genes involved in FGFR2c ligand binding and activation	7.50092e-06	2.13879	37	62	0.0041676
ErbB receptor signaling network	1.05083e-05	2.09521	38	65	0.00428024
Genes involved in Defensins	1.72878e-05	2.20549	32	52	0.00360442
Genes involved in GRB2 events in ERBB2 signaling	2.18211e-05	2.02569	39	69	0.00439288
Genes involved in SHC1 events in EGFR signaling	4.83624e-05	2.1238	32	54	0.00360442
Genes involved in Glucuronidation	0.000294497	2.35194	21	32	0.0023654
Genes involved in Beta defensins	0.00058188	2.15035	24	40	0.00270331
Role of Parkin in the Ubiquitin-Proteasomal Pathway	0.00229635	2.19659	19	31	0.00214012
Genes involved in Digestion of dietary carbohydrate	0.0409137	3.07193	6	7	0.000675828

## Sheet: Supplementary table 6
Regions hypermethylated in breast cancer brain metastasis
Region	Description	Sequence (5' - 3')	Melting	qMSP Temperature	Illumina ID	Genomic Region (hg19)	Nearest gene (distance)	qMSP Performance	BrainMETH Classifier B	Bisulfite Sequencing Primers	Sequence (5'-3')
BCBM-A	Forward-Methylated	TATATTGTTATTTTTTTTAATAC	40.1	56	cg25581222	chr15:64,539,240	CSNK1G1 (+109.2 Kb)	Poor	No	Forward	TATGTGGTTAGTTATGGAGTTA
	Forward-Unmethylated	TATATTGTTATTTTTTTTAATAT	39.1							Reverse	CCAACATAACTCTCAATTTTACTTA
	Reverse-Universal	TTACTTATATTCTAACACACAAA	45.4							Sequencing	TTACTTATATTCTAACACACAAA
BCBM-B	Forward-Methylated	TTGGGAGGATTTTTGTGGGGC	58.3	57	cg10125195	chr12:55,028,545	LACRT (+118 bp)	Moderate	Yes
	Forward-Unmethylated	TTGGGAGGATTTTTGTGGGGT	57.1
	Reverse-Universal	TCTTCTTAACAACTATAACAAAAA	46.6
BCBM-C	Forward-Methylated	TTATAGATTAGGTATTTTTGTAC	43.6	57	cg07186138	chr22:39,410,397	APOBEC3C (+132 bp)	Good	Yes
	Forward-Unmethylated	TTATAGATTAGGTATTTTTGTAT	42.7
	Reverse-Universal	CAAAACTAAAACCCAACAAA	47
Regions hypermethylated in lung cancer brain metastasis										Reverse
Region	Description	Sequence (5' - 3')	Melting	qMSP Temperature	Illumina ID	Genomic Region (hg19)	Nearest gene (distance)	qMSP Performance	BrainMETH Classifier B	Bisulfite Sequencing Primers	Sequence (5'-3')
LCBM-A	Forward-Methylated	TTTAAATATTAAATAGTAGAAGC	42.2	56.5	cg12659952	chr6:10,410,917	TFAP2A (+4.5 Kb)	Good	Yes
	Forward-Unmethylated	TTTAAATATTAAATAGTAGAAGT	41
	Reverse-Universal	TTCTCTCCAAATAAATAAAAAAA	44.7
LCBM-B	Forward-Universal	AAGTAGGTAATTTTGAGATTTTT	46.4	60	cg04249706	chr10:11,206,772	CELF2 (-146.8 Kb)	Moderate	No
	Reverse-Methylated	CAACTAATTAACTACCCACG	48.1
	Reverse-Unmethylated	CAACTAATTAACTACCCACA	46.9
LCBM-C	Forward-Methylated	GGGTGTTTTTAGAGTAGTTTC	48.7	60	cg14074944	chr9:117,820,838	TNC (+59.7 Kb)	Good	Yes
	Forward-Unmethylated	GGGTGTTTTTAGAGTAGTTTT	48.1
	Reverse-Universal	ACACAAACAACCACTACCAAA	52.7
Regions hypermethylated in melanoma brain metastasis
Region	Description	Sequence (5' - 3')	Melting	qMSP Temperature	Illumina ID	Genomic Region (hg19)	Nearest gene (distance)	qMSP Performance	BrainMETH Classifier B	Bisulfite Sequencing Primers	Sequence (5'-3')
MBM-A	Forward-Universal	TTGAGYGTTTTAGGTGAGAATT	51.2	57	cg20146030	chr2:166,650,965	GALNT3 (-162 bp)	Poor	No	Forward	TTGAGYGTTTTAGGTGAGAATT
	Reverse-Methylated	AATTCCTCCAATATAAATAAACCAG	49.3							Reverse	AACTTCTAATTCCCCAAAAACCCAA
	Reverse-Unmethylated	AATTCCTCCAATATAAATAAACCA	48.3							Sequencing	CCCAACAAACTATATTCTAACTAC
MBM-B	Forward-Universal	AGGTAGGGGATAGTGAAGTATT	52.1	60	cg00628697	chr21:38,630,342	DSCR3 (+9.5 Kb)	Good	Yes
	Reverse-Methylated	CCTTCCCCCTACTATAACCG	53.9
	Reverse-Unmethylated	CCTTCCCCCTACTATAACCA	52.8
MBM-C	Forward-Methylated	GATTTTGAGTTTGGGGTTGGTTC	54.8	60	cg23067082	chr12:7,073,180	MIR141 (-80 bp)	Moderate	Yes
	Forward-Unmethylated	GATTTTGAGTTTGGGGTTGGTTT	54.4
	Reverse-Universal	CYCTCACCAATTACTACAAAAA	49.5

## Sheet: Supplementary table 7
CGID	HR+/HER2- mean	HR+/HER2- St Dev	HER2+ mean	HER2+ St Dev	HR-/HER2- mean	HR-/HER2- St Dev	F-Ratio	Raw p value	FDR p value
cg13473196	0.0478578	0.0221417	0.0717591	0.0410214	0.491105	0.108057	120.507	3.09675e-12	4.66e-07
cg24435939	0.228183	0.0735414	0.20599	0.0683067	0.764268	0.0725584	116.215	4.39315e-12	4.66e-07
cg13818451	0.849838	0.112959	0.145941	0.167596	0.0936656	0.036303	93.0087	3.67477e-11	2.6e-06
cg00955911	0.0425279	0.0152846	0.0580848	0.0444811	0.65087	0.222685	69.4597	5.5251e-10	1.84e-05
cg02397768	0.670801	0.144415	0.17302	0.0726259	0.0986556	0.0584038	69.9113	5.20783e-10	1.84e-05
cg09086615	0.225159	0.105087	0.258062	0.0960107	0.808685	0.0752727	68.7451	6.07126e-10	1.84e-05
cg20688917	0.250177	0.0762729	0.301109	0.0884571	0.80443	0.111783	71.6004	4.18663e-10	1.84e-05
cg02695677	0.184193	0.0818919	0.253222	0.144674	0.82988	0.0405987	67.6396	7.03622e-10	1.87e-05
cg01634146	0.93598	0.0261587	0.895309	0.111149	0.450499	0.0909584	66.0192	8.76799e-10	2.07e-05
cg09419444	0.819991	0.119884	0.894302	0.0364884	0.263064	0.160978	60.9343	1.80495e-09	3.83e-05
cg11730559	0.910632	0.0242784	0.672456	0.155281	0.267259	0.108769	59.1415	2.35707e-09	4.55e-05
cg26877720	0.34339	0.038286	0.316504	0.0576696	0.63967	0.0862668	57.5677	2.99647e-09	5.3e-05
cg26953453	0.658833	0.159619	0.10336	0.117966	0.07671	0.0271591	56.9756	3.28431e-09	5.36e-05
cg00005112	0.788981	0.0483829	0.803311	0.0302459	0.413421	0.142474	55.5403	4.11614e-09	6.24e-05
cg23261171	0.755131	0.070723	0.773709	0.0776238	0.40226	0.0480178	53.2377	5.97486e-09	8.46e-05
cg03136781	0.342222	0.0532287	0.439611	0.0954465	0.779083	0.0894564	52.2822	7.00173e-09	8.96e-05
cg26860604	0.920979	0.034773	0.947841	0.0258201	0.434463	0.21398	52.1399	7.17059e-09	8.96e-05
cg11071682	0.89034	0.0456685	0.852989	0.0609901	0.52249	0.115689	50.6087	9.29841e-09	0.000106232
cg21045770	0.8732	0.0305732	0.800467	0.117495	0.373879	0.126772	50.4804	9.50576e-09	0.000106232
cg00697095	0.388957	0.0402016	0.144252	0.0920128	0.497589	0.0715928	49.3668	1.15354e-08	0.000122468
cg14124261	0.886002	0.0282782	0.871003	0.0361741	0.536781	0.143067	48.9846	1.23378e-08	0.00012475
cg12571459	0.193267	0.0865398	0.167407	0.0752291	0.575162	0.0751649	47.9759	1.4765e-08	0.00013063
cg14405839	0.841158	0.055832	0.782556	0.0714369	0.476749	0.089964	48.2073	1.4165e-08	0.00013063
cg19258425	0.827545	0.0735128	0.746062	0.0956173	0.256898	0.179255	48.3228	1.38758e-08	0.00013063
cg19878987	0.658675	0.122355	0.188623	0.145303	0.117453	0.0620448	47.6656	1.56132e-08	0.000132609
cg00025347	0.204707	0.0843151	0.404528	0.189746	0.896131	0.0395369	46.8591	1.80784e-08	0.000147641
cg14621217	0.790819	0.0750354	0.765016	0.1017	0.221349	0.192786	45.8706	2.16988e-08	0.000170645
cg12580445	0.751471	0.105151	0.326385	0.11037	0.241208	0.151464	44.8636	2.62198e-08	0.000191979
cg19375403	0.859438	0.0745057	0.80527	0.0953699	0.444937	0.0717193	44.8725	2.61755e-08	0.000191979
cg22191981	0.736167	0.144238	0.198597	0.162706	0.145173	0.087039	44.4302	2.84754e-08	0.000201544
cg01763890	0.702939	0.12577	0.303085	0.130047	0.166295	0.0640659	44.0818	3.0443e-08	0.00020354
cg09648454	0.880105	0.048948	0.838604	0.0790913	0.447229	0.151223	44.0424	3.06745e-08	0.00020354
cg25417042	0.21558	0.0847568	0.348119	0.163641	0.817269	0.0643351	43.8142	3.20549e-08	0.000206254
cg03733760	0.862329	0.0773315	0.862823	0.0714663	0.341692	0.203419	43.3369	3.51682e-08	0.000219631
cg00008564	0.840794	0.103871	0.816857	0.0870756	0.362211	0.118844	42.4837	4.15908e-08	0.000242917
cg03128890	0.759093	0.0831332	0.508395	0.153378	0.173603	0.0948338	42.5326	4.11899e-08	0.000242917
cg04932551	0.0950928	0.0516835	0.0643551	0.0226574	0.607201	0.247433	42.395	4.2329e-08	0.000242917
cg16015593	0.781454	0.125419	0.686989	0.124913	0.21281	0.0616166	42.0888	4.49888e-08	0.000251387
cg17838516	0.836734	0.0689445	0.760544	0.118553	0.359906	0.114063	40.3465	6.40832e-08	0.000340178
cg18938709	0.929855	0.0139004	0.871473	0.0535015	0.521227	0.179631	40.349	6.40509e-08	0.000340178
cg11559446	0.869996	0.0432198	0.360856	0.167805	0.393979	0.185385	40.0083	6.87357e-08	0.000355975
cg14013080	0.838677	0.0838953	0.828286	0.0818557	0.405276	0.137332	39.6904	7.34462e-08	0.000371314
cg11346722	0.237289	0.101002	0.39361	0.211823	0.939992	0.0293124	38.84	8.78805e-08	0.000427155
cg22375757	0.914224	0.0265058	0.902583	0.032263	0.569283	0.165013	38.8062	8.8515e-08	0.000427155
cg12129839	0.20616	0.0945001	0.398082	0.169153	0.82507	0.0991546	38.4938	9.46243e-08	0.00044649
cg16489259	0.772186	0.0974029	0.495975	0.137504	0.263842	0.0670054	38.1679	1.01495e-07	0.000458531
cg22519422	0.650877	0.164741	0.06665	0.0505618	0.223142	0.225887	38.2328	1.00084e-07	0.000458531
cg06984073	0.654707	0.144951	0.184072	0.169113	0.0801201	0.0453192	37.9162	1.07174e-07	0.0004741
cg22830091	0.236942	0.0597626	0.329348	0.18052	0.798867	0.0612855	37.6249	1.14182e-07	0.000486859
cg23291048	0.182419	0.116842	0.291794	0.12408	0.713829	0.077462	37.6065	1.14644e-07	0.000486859
cg01146320	0.783238	0.0677039	0.713625	0.127399	0.271148	0.153513	36.8616	1.35054e-07	0.0005031
cg18166959	0.174498	0.0930647	0.172016	0.0683028	0.657163	0.192384	36.9521	1.32374e-07	0.0005031
cg19224278	0.842243	0.0668472	0.688546	0.0946201	0.391477	0.14151	37.0548	1.29404e-07	0.0005031
cg21656251	0.273258	0.0600221	0.418954	0.112642	0.655095	0.0354193	36.8702	1.34798e-07	0.0005031
cg22714290	0.168256	0.0925455	0.363297	0.239993	0.923354	0.0261586	37.2659	1.23524e-07	0.0005031
cg25073708	0.158984	0.107996	0.138916	0.0871986	0.558621	0.0725995	37.337	1.21608e-07	0.0005031
cg26828017	0.747763	0.0529372	0.410243	0.135843	0.286966	0.143589	36.9326	1.32948e-07	0.0005031
cg09852619	0.346122	0.131833	0.657419	0.105242	0.857148	0.0971574	36.4717	1.47302e-07	0.000539265
cg17226446	0.81277	0.061126	0.72794	0.0942845	0.35988	0.158819	36.1663	1.57744e-07	0.000567705
cg03829559	0.314969	0.0724891	0.368836	0.115334	0.775926	0.131676	35.9765	1.6464e-07	0.000581429
cg23440816	0.244356	0.120518	0.47981	0.165301	0.863923	0.0808816	35.9126	1.67034e-07	0.000581429
cg17751414	0.508458	0.0713221	0.547828	0.107864	0.87266	0.0299329	35.3825	1.88448e-07	0.000645389
cg08985078	0.265919	0.0493237	0.345906	0.108816	0.641026	0.0818909	35.1666	1.98016e-07	0.000667392
cg02100848	0.238426	0.0689389	0.309006	0.0997816	0.701592	0.162593	34.7248	2.19298e-07	0.000727573
cg00576550	0.7625	0.13206	0.3334	0.161127	0.269225	0.0268388	34.4285	2.34968e-07	0.000757193
cg07852840	0.916552	0.0591526	0.88243	0.0936616	0.454798	0.186918	34.4214	2.35358e-07	0.000757193
cg00033703	0.42608	0.0512047	0.469736	0.11908	0.786654	0.0409983	34.0594	2.56227e-07	0.000796818
cg04897804	0.615153	0.112951	0.290385	0.132166	0.157588	0.0597152	33.7766	2.73943e-07	0.000796818
cg10631356	0.86731	0.0843635	0.858059	0.0827889	0.477489	0.126228	33.8347	2.70193e-07	0.000796818
cg12589098	0.435524	0.10434	0.432622	0.0913291	0.822079	0.0714	33.793	2.72881e-07	0.000796818
cg16991168	0.221412	0.077078	0.336608	0.166541	0.796073	0.137602	33.9014	2.65963e-07	0.000796818
cg18548864	0.864385	0.0821105	0.859542	0.0654691	0.421996	0.188729	33.9078	2.65565e-07	0.000796818
cg21949512	0.689702	0.222356	0.110183	0.165126	0.0372192	0.0191672	34.0688	2.55659e-07	0.000796818
cg09359006	0.350334	0.112419	0.589732	0.138332	0.853987	0.041705	33.5312	2.90406e-07	0.000833289
cg00063828	0.749279	0.164541	0.728054	0.13363	0.169502	0.0670902	33.4046	2.99319e-07	0.000847412
cg05490659	0.657645	0.161563	0.217933	0.111195	0.163308	0.120382	33.2242	3.1254e-07	0.000866252
cg08109568	0.779824	0.0832211	0.785046	0.0668739	0.425177	0.124073	33.2031	3.14133e-07	0.000866252
cg09568647	0.807596	0.130965	0.841906	0.0386402	0.316342	0.199051	33.1392	3.18995e-07	0.000868382
cg14380270	0.726392	0.159216	0.190373	0.217107	0.0763408	0.0797504	33.001	3.29793e-07	0.000886415
cg18816996	0.824807	0.0651988	0.773814	0.0575719	0.469943	0.138998	32.9093	3.37186e-07	0.000894955
cg03161190	0.647763	0.149827	0.233618	0.101912	0.232313	0.0961443	32.689	3.55692e-07	0.000921047
cg18608369	0.590106	0.180117	0.157003	0.121669	0.061349	0.0438119	32.7253	3.52568e-07	0.000921047
cg05729490	0.64841	0.07662	0.244431	0.109176	0.369941	0.167921	32.3103	3.9015e-07	0.000991506
cg11205552	0.746271	0.133134	0.771329	0.0703731	0.270198	0.164544	32.2885	3.92241e-07	0.000991506
cg16197925	0.705739	0.171446	0.280766	0.165513	0.102606	0.0313268	32.1836	4.02479e-07	0.00100542
cg03654169	0.296023	0.0687725	0.424792	0.110089	0.688288	0.0843526	32.0608	4.14841e-07	0.00101247
cg11548059	0.889501	0.0270849	0.855343	0.0552246	0.658968	0.0870193	32.1052	4.10331e-07	0.00101247
cg08801971	0.764494	0.183388	0.310296	0.0736802	0.29385	0.122739	31.9256	4.28934e-07	0.00102334
cg09357462	0.153914	0.0776864	0.192916	0.0920927	0.49781	0.0670843	31.9413	4.27277e-07	0.00102334
cg14800014	0.223634	0.0862042	0.366985	0.216625	0.860625	0.0646931	31.5502	4.70889e-07	0.00110892
cg21999471	0.14629	0.127371	0.0866641	0.0605553	0.654988	0.229698	31.4696	4.80471e-07	0.00110892
cg22445447	0.225564	0.101911	0.350118	0.198302	0.856385	0.109764	31.4775	4.79528e-07	0.00110892
cg04215800	0.0941535	0.0308648	0.12862	0.0659638	0.66755	0.304086	31.3536	4.94641e-07	0.00111734
cg06899483	0.254403	0.0639124	0.511254	0.213548	0.856018	0.0446071	31.389	4.90272e-07	0.00111734
cg07174843	0.809384	0.0786624	0.388336	0.155982	0.732466	0.114442	31.1885	5.15611e-07	0.00115244
cg08864042	0.113266	0.0564162	0.158464	0.0876127	0.498836	0.151353	30.896	5.55163e-07	0.00121526
cg27392771	0.875733	0.0394833	0.847188	0.0646211	0.44197	0.218652	30.9235	5.51313e-07	0.00121526
cg01063768	0.81625	0.0911793	0.548334	0.133336	0.371035	0.0938988	30.8387	5.63306e-07	0.00122051
cg08148261	0.710372	0.133648	0.250416	0.187248	0.129271	0.142807	30.6142	5.96443e-07	0.00127045
cg12716367	0.227758	0.0573821	0.29179	0.0822348	0.513475	0.0539287	30.563	6.04309e-07	0.00127045
cg27509867	0.239337	0.0422357	0.282449	0.0846096	0.650242	0.185044	30.5758	6.02337e-07	0.00127045
cg13539372	0.900767	0.0275088	0.865145	0.0862741	0.570701	0.132251	30.3699	6.34965e-07	0.00131173
cg18891924	0.740895	0.149267	0.297159	0.190299	0.153626	0.0820994	30.3617	6.36298e-07	0.00131173
cg13049992	0.311852	0.0603575	0.380642	0.134008	0.704719	0.0480645	30.3202	6.43123e-07	0.00131305
cg01348733	0.581127	0.160586	0.166044	0.153658	0.0597801	0.0433735	30.2266	6.58821e-07	0.00131972
cg08909608	0.920082	0.050351	0.881669	0.0748088	0.58299	0.136485	30.2608	6.53033e-07	0.00131972
cg14405603	0.135086	0.0492377	0.166671	0.0497768	0.412597	0.117441	30.1064	6.79588e-07	0.0013486
cg14286320	0.87493	0.0619586	0.842469	0.0789015	0.425859	0.210606	30.064	6.8709e-07	0.00135086
cg00085493	0.0958942	0.0221182	0.168887	0.144605	0.551208	0.144898	29.8134	7.33268e-07	0.00142843
cg08639762	0.195553	0.0461122	0.216917	0.0534181	0.398774	0.0521171	29.765	7.42589e-07	0.00143343
cg01971940	0.833545	0.0771599	0.771033	0.0812284	0.399764	0.179567	29.6746	7.60312e-07	0.0014431
cg02378006	0.150626	0.075148	0.143643	0.0913218	0.60372	0.208766	29.6702	7.61188e-07	0.0014431
cg00352417	0.755961	0.0829055	0.61876	0.1458	0.304903	0.0491141	29.5196	7.91822e-07	0.00148789
cg24280832	0.868376	0.133716	0.314767	0.255884	0.950363	0.0119197	29.4297	8.10732e-07	0.00151006
cg26795540	0.300052	0.0947424	0.323059	0.16788	0.796339	0.0843096	29.3364	8.30887e-07	0.00153414
cg02477603	0.0945664	0.0577013	0.123524	0.0863413	0.685091	0.30986	29.2824	8.42808e-07	0.00154274
cg24856658	0.722116	0.108492	0.40209	0.116597	0.292179	0.132137	29.2197	8.56882e-07	0.00155509
cg13746740	0.297942	0.0629716	0.333385	0.0974929	0.646752	0.109396	29.0997	8.84545e-07	0.00159169
cg00462525	0.590937	0.202992	0.136736	0.0967737	0.104449	0.0571326	29.0318	9.0063e-07	0.00159705
cg10244461	0.896777	0.0432893	0.880649	0.0674568	0.640222	0.094812	29.0061	9.06817e-07	0.00159705
cg23339720	0.764083	0.163377	0.806536	0.133821	0.247245	0.0907088	28.9925	9.10087e-07	0.00159705
cg17091893	0.639437	0.140217	0.498806	0.0940421	0.180521	0.0424327	28.9529	9.19716e-07	0.00160072
cg06813382	0.766993	0.0907881	0.373054	0.18172	0.317743	0.0853466	28.8049	9.56759e-07	0.00165165
cg25252561	0.100295	0.0557942	0.120529	0.0556212	0.394355	0.127518	28.723	9.77923e-07	0.00167457
cg03633268	0.244716	0.0642494	0.400922	0.17819	0.765008	0.0996905	28.6843	9.8811e-07	0.00167848
cg05315321	0.621631	0.138118	0.653993	0.115153	0.165542	0.108261	28.6114	1.00763e-06	0.00169806
cg07200280	0.744827	0.186367	0.240544	0.220347	0.0805398	0.0355004	28.5671	1.01969e-06	0.00170485
cg21687563	0.74228	0.180538	0.356233	0.166195	0.139209	0.0286399	28.4997	1.03835e-06	0.00172248
cg16439324	0.79597	0.0762724	0.807017	0.0648875	0.466857	0.139275	28.4312	1.0577e-06	0.00174098
cg09642378	0.221478	0.0752134	0.243584	0.146279	0.656945	0.10445	28.342	1.08349e-06	0.0017429
cg16516248	0.874658	0.0304186	0.894157	0.0498431	0.422862	0.266446	28.3592	1.07845e-06	0.0017429
cg16664496	0.359385	0.0875088	0.394342	0.12186	0.769674	0.101793	28.381	1.07212e-06	0.0017429
cg17518842	0.814722	0.0763508	0.736455	0.149534	0.347018	0.114029	28.2755	1.10314e-06	0.00175766
cg25150021	0.815656	0.0928402	0.790095	0.120675	0.284512	0.225473	28.2552	1.10922e-06	0.00175766
cg03998598	0.202722	0.0793375	0.43986	0.259824	0.902925	0.0570141	28.1452	1.14283e-06	0.0017769
cg13123165	0.292091	0.0859344	0.227755	0.0976048	0.666651	0.163437	28.1511	1.14102e-06	0.0017769
cg22759261	0.238755	0.0935596	0.297246	0.07355	0.675798	0.181334	28.1335	1.14647e-06	0.0017769
cg15690342	0.833401	0.122964	0.23523	0.152274	0.377241	0.299731	27.9579	1.20266e-06	0.00185048
cg09262197	0.889135	0.0523741	0.852043	0.0713739	0.568414	0.135855	27.9177	1.21592e-06	0.00185743
cg14145801	0.839395	0.0965054	0.514354	0.28628	0.0775981	0.0402643	27.6296	1.31594e-06	0.00199586
cg05529156	0.298407	0.100758	0.303771	0.10916	0.680628	0.0877145	27.5574	1.34239e-06	0.00202154
cg25892587	0.79835	0.0571522	0.598979	0.183227	0.276226	0.112526	27.4777	1.37225e-06	0.00205195
cg13670531	0.529999	0.108859	0.385145	0.114032	0.80543	0.0404469	27.4523	1.38194e-06	0.00205199
cg03800922	0.691949	0.0958998	0.355895	0.193132	0.153532	0.106355	27.1901	1.48629e-06	0.00219161
cg20368567	0.265532	0.116813	0.407188	0.203275	0.877712	0.0975494	27.1586	1.49938e-06	0.00219566
cg17002645	0.377545	0.0466422	0.454501	0.0649101	0.672656	0.122881	27.0505	1.54532e-06	0.00221706
cg23922724	0.895139	0.0273522	0.881104	0.0313837	0.602578	0.16675	27.078	1.53348e-06	0.00221706
cg24442978	0.369681	0.0889943	0.343451	0.0648348	0.637043	0.0644697	27.0523	1.54457e-06	0.00221706
cg11012543	0.869799	0.050602	0.851987	0.052826	0.536215	0.1718	26.9825	1.57501e-06	0.00224449
cg03202693	0.260887	0.15392	0.344817	0.128763	0.813835	0.135601	26.9341	1.59656e-06	0.00225301
cg06136432	0.87361	0.0322057	0.700622	0.081389	0.879578	0.0351514	26.8998	1.61198e-06	0.00225301
cg12329318	0.938815	0.00820155	0.795975	0.168005	0.398338	0.19796	26.898	1.61282e-06	0.00225301
cg07809176	0.295635	0.136432	0.689332	0.218471	0.89964	0.0515448	26.7047	1.703e-06	0.00230323
cg14941226	0.891265	0.0224583	0.825983	0.120558	0.493014	0.155801	26.7083	1.70123e-06	0.00230323
cg15389338	0.658994	0.226632	0.160742	0.107316	0.154984	0.0695847	26.7228	1.69429e-06	0.00230323
cg16274376	0.7953	0.071368	0.413029	0.141862	0.446573	0.164655	26.7576	1.67777e-06	0.00230323
cg27580905	0.348475	0.127295	0.529946	0.0926072	0.784065	0.095834	26.7478	1.68239e-06	0.00230323
cg08738280	0.730176	0.0882118	0.740545	0.0763183	0.390594	0.130851	26.6741	1.71777e-06	0.0023085
cg11081307	0.312141	0.130459	0.371988	0.182924	0.861398	0.0533684	26.5026	1.8032e-06	0.00240807
cg00893242	0.601553	0.195602	0.180208	0.125609	0.0985439	0.0472575	26.3951	1.85913e-06	0.00245191
cg20439889	0.640076	0.248593	0.131361	0.0759578	0.116325	0.0523881	26.4053	1.85377e-06	0.00245191
cg15442737	0.941754	0.054968	0.918618	0.0429119	0.457848	0.27959	26.2918	1.91471e-06	0.00250963
cg07619697	0.207302	0.0700938	0.240145	0.1157	0.658875	0.194944	26.2265	1.95076e-06	0.00254119
cg06458904	0.273237	0.0830061	0.351764	0.17714	0.758899	0.0671354	26.1752	1.9796e-06	0.00256304
cg21096399	0.635011	0.144137	0.228124	0.198926	0.0922726	0.0424705	26.0898	2.02866e-06	0.00261064
cg09750084	0.718382	0.0623612	0.77849	0.0872745	0.382927	0.174994	26.0241	2.0673e-06	0.00264434
cg16573957	0.335835	0.138342	0.746545	0.166069	0.820999	0.127778	25.972	2.09851e-06	0.00266819
cg10208610	0.687529	0.117617	0.397074	0.12691	0.288288	0.0697048	25.8133	2.19683e-06	0.00274391
cg14515581	0.847398	0.0936751	0.436604	0.238233	0.27396	0.0754156	25.8357	2.18264e-06	0.00274391
cg20014822	0.762981	0.0816497	0.762767	0.0617604	0.336118	0.225121	25.8142	2.19623e-06	0.00274391
cg10483825	0.460249	0.127092	0.15532	0.105882	0.111579	0.0543852	25.7531	2.23545e-06	0.00275968
cg15324723	0.89202	0.0292299	0.591468	0.130032	0.613971	0.123649	25.7601	2.2309e-06	0.00275968
cg02986924	0.304821	0.147102	0.25827	0.0829731	0.733792	0.144465	25.6892	2.27725e-06	0.00279416
cg11285912	0.259813	0.059641	0.225992	0.0684915	0.637856	0.214532	25.6704	2.2897e-06	0.00279416
cg00920572	0.876194	0.0559487	0.793083	0.0752048	0.440987	0.220486	25.5936	2.34135e-06	0.00281418
cg15175162	0.784748	0.181138	0.360804	0.105482	0.344086	0.120572	25.6069	2.33231e-06	0.00281418
cg23814002	0.952021	0.00950379	0.950162	0.0135969	0.801277	0.0924618	25.587	2.34587e-06	0.00281418
cg22454370	0.933087	0.0123913	0.8251	0.0702098	0.517995	0.222229	25.5288	2.38596e-06	0.0028462
cg03290977	0.812228	0.0732968	0.508937	0.238224	0.213961	0.058653	25.5068	2.4013e-06	0.00284849
cg07858848	0.832966	0.0546924	0.724689	0.114617	0.405294	0.174652	25.4734	2.42483e-06	0.00286042
cg08404739	0.269677	0.100828	0.337228	0.150589	0.743843	0.117779	25.4352	2.45204e-06	0.00287654
cg02239862	0.617521	0.236391	0.123367	0.090195	0.129991	0.0703741	25.2037	2.62424e-06	0.00294327
cg03000869	0.446005	0.0789124	0.631107	0.148545	0.853869	0.0382366	25.0192	2.77092e-06	0.00294327
cg04549460	0.68161	0.124163	0.318159	0.20261	0.141405	0.0690851	25.0901	2.71347e-06	0.00294327
cg07111861	0.863617	0.0283181	0.780439	0.0666355	0.603898	0.113641	25.0175	2.77229e-06	0.00294327
cg09770579	0.64201	0.085048	0.456597	0.0990612	0.262341	0.126936	25.2328	2.60186e-06	0.00294327
cg10126181	0.883361	0.0329532	0.839673	0.0733043	0.397449	0.277147	25.2503	2.5885e-06	0.00294327
cg10941566	0.773446	0.221155	0.197476	0.223357	0.111482	0.126178	25.2426	2.59439e-06	0.00294327
cg11192169	0.875992	0.0443272	0.753257	0.125705	0.502152	0.112413	25.1312	2.68083e-06	0.00294327
cg13505393	0.697273	0.102275	0.67605	0.029571	0.402043	0.0925274	25.1327	2.67963e-06	0.00294327
cg13601427	0.444217	0.204222	0.049874	0.0154917	0.0513664	0.0170354	25.1006	2.70511e-06	0.00294327
cg15152595	0.235153	0.105588	0.333438	0.169638	0.783158	0.161007	25.1731	2.64795e-06	0.00294327
cg16987524	0.744162	0.149706	0.810347	0.0696414	0.318339	0.1686	25.1398	2.67407e-06	0.00294327
cg19929194	0.211082	0.0844539	0.313981	0.180611	0.722574	0.110394	25.2119	2.61789e-06	0.00294327
cg20707765	0.492668	0.107397	0.484712	0.110466	0.842902	0.0412695	25.0272	2.76434e-06	0.00294327
cg21686632	0.81	0.0588584	0.807844	0.0378958	0.557698	0.124509	25.0729	2.72728e-06	0.00294327
cg22909085	0.281357	0.0784472	0.404796	0.123464	0.766427	0.196219	25.1151	2.69361e-06	0.00294327
cg23206520	0.820582	0.071379	0.411595	0.212077	0.342087	0.121544	25.1525	2.66402e-06	0.00294327
cg23599820	0.155804	0.0427781	0.190331	0.0817317	0.54158	0.199344	25.0429	2.75158e-06	0.00294327
cg27498387	0.826075	0.0615037	0.607755	0.257117	0.141637	0.146252	25.2924	2.55669e-06	0.00294327
cg13817046	0.678139	0.150908	0.301553	0.151071	0.211389	0.0927654	24.9068	2.86467e-06	0.0029964
cg23470139	0.297969	0.0801953	0.325015	0.0754	0.696698	0.191261	24.9368	2.83933e-06	0.0029964
cg23602092	0.654066	0.151771	0.450466	0.0957783	0.196958	0.068856	24.9219	2.85192e-06	0.0029964
cg03995434	0.257302	0.0662918	0.253891	0.08847	0.631596	0.182935	24.8856	2.88274e-06	0.00300052
cg00246121	0.206775	0.0853396	0.594445	0.149918	0.436562	0.121564	24.842	2.92031e-06	0.00301562
cg02618300	0.595819	0.272062	0.0615312	0.0962944	0.0253587	0.00839794	24.823	2.93682e-06	0.00301562
cg08351085	0.523194	0.160438	0.876373	0.112144	0.927566	0.0548481	24.8034	2.95405e-06	0.00301562
cg10264003	0.799397	0.063292	0.822525	0.0474755	0.494943	0.168579	24.8056	2.95208e-06	0.00301562
cg25691442	0.162591	0.0818477	0.253767	0.0903526	0.623643	0.214471	24.7769	2.97744e-06	0.00302495
cg00237010	0.285517	0.146472	0.646111	0.210144	0.873305	0.042841	24.7308	3.01854e-06	0.00302637
cg09615224	0.646946	0.277669	0.125634	0.0476	0.0839217	0.0217908	24.7496	3.00174e-06	0.00302637
cg10149870	0.847264	0.0895435	0.845649	0.0734797	0.462421	0.182069	24.7274	3.02159e-06	0.00302637
cg02776119	0.401764	0.118688	0.46199	0.153199	0.866058	0.0573026	24.6366	3.10463e-06	0.00309494
cg17360854	0.692322	0.075133	0.719373	0.0864386	0.319171	0.188851	24.5932	3.14515e-06	0.00310617
cg19645221	0.236775	0.0644356	0.226162	0.0724114	0.559435	0.159914	24.6059	3.13329e-06	0.00310617
cg08250921	0.275542	0.0903192	0.376058	0.217051	0.828961	0.0280426	24.558	3.1785e-06	0.00311329
cg19225602	0.849179	0.0671683	0.742416	0.185742	0.321997	0.150928	24.5465	3.18951e-06	0.00311329
cg20354777	0.810203	0.12142	0.780737	0.192071	0.278426	0.0838329	24.5382	3.19737e-06	0.00311329
cg26160573	0.0843808	0.0271001	0.142821	0.0650382	0.401624	0.164754	24.524	3.21101e-06	0.00311329
cg20211778	0.276174	0.12547	0.269765	0.125836	0.72694	0.142289	24.5066	3.22783e-06	0.00311537
cg11185549	0.818963	0.095851	0.824595	0.0531125	0.429944	0.197008	24.4837	3.25013e-06	0.0031227
cg20716058	0.640195	0.199804	0.193474	0.146315	0.128933	0.0832861	24.4625	3.27086e-06	0.00312846
cg07990390	0.912355	0.0401517	0.787247	0.2177	0.344972	0.139121	24.4323	3.30067e-06	0.00314282
cg15798455	0.684678	0.140295	0.414541	0.191763	0.114228	0.0530192	24.3846	3.34837e-06	0.003174
cg00395486	0.766922	0.0760968	0.401099	0.139244	0.704505	0.147391	24.3673	3.3659e-06	0.00317493
cg09802186	0.900155	0.0914367	0.736673	0.216736	0.310249	0.115037	24.2959	3.43907e-06	0.00317493
cg18590130	0.382416	0.0864237	0.350393	0.0823661	0.695906	0.127553	24.3359	3.39782e-06	0.00317493
cg22579828	0.735577	0.0840044	0.693059	0.0736454	0.449698	0.0660933	24.3214	3.41272e-06	0.00317493
cg23272369	0.861222	0.0719985	0.813363	0.166768	0.397399	0.130654	24.3094	3.42509e-06	0.00317493
cg23881299	0.734387	0.0642207	0.714518	0.0940374	0.460492	0.0557758	24.3294	3.40447e-06	0.00317493
cg07754347	0.294656	0.0821235	0.642025	0.20448	0.833018	0.151953	24.2219	3.5168e-06	0.00323245
cg16576033	0.807397	0.0905056	0.699892	0.205761	0.249317	0.115027	24.2078	3.53182e-06	0.00323245
cg09147400	0.287841	0.0988669	0.368956	0.216582	0.847095	0.0649382	24.1651	3.57778e-06	0.00326046
cg05022059	0.618453	0.241835	0.099251	0.0388925	0.172209	0.146876	24.13	3.61602e-06	0.00328101
cg27515052	0.25654	0.139913	0.512577	0.234081	0.905939	0.0183489	24.1162	3.63123e-06	0.00328101
cg20616821	0.255618	0.114342	0.435376	0.248106	0.909913	0.0633059	24.0683	3.68437e-06	0.00331492
cg14417784	0.838596	0.0724992	0.622233	0.223135	0.23802	0.141536	24.0413	3.71478e-06	0.00331881
cg26573518	0.550472	0.183197	0.177439	0.104755	0.130019	0.0144252	24.0367	3.71996e-06	0.00331881
cg20585841	0.884638	0.0551923	0.880697	0.037285	0.677451	0.0928011	24.0173	3.74201e-06	0.00332452
cg08654091	0.852827	0.0673851	0.847919	0.0609179	0.395872	0.268182	23.983	3.78125e-06	0.00332596
cg10533060	0.924813	0.0228313	0.913038	0.0219137	0.73363	0.113441	23.9749	3.79062e-06	0.00332596
cg24651977	0.630624	0.162571	0.217181	0.125088	0.147666	0.183113	23.9922	3.77068e-06	0.00332596
cg16392213	0.727474	0.145081	0.322669	0.276656	0.0198321	0.00742024	23.9561	3.81239e-06	0.00333129
cg07098902	0.529334	0.220133	0.0774912	0.106775	0.0596073	0.0514147	23.9294	3.84352e-06	0.00334473
cg24819266	0.421977	0.0786073	0.336889	0.0999448	0.710042	0.12939	23.9105	3.86576e-06	0.00335035
cg07810039	0.824088	0.104475	0.699724	0.203798	0.252228	0.121914	23.8901	3.88987e-06	0.00335313
cg21781600	0.536113	0.19194	0.128741	0.12543	0.0867222	0.025647	23.8811	3.90055e-06	0.00335313
cg02347074	0.631853	0.104683	0.469994	0.205389	0.0844391	0.0380161	23.7919	4.00843e-06	0.00339096
cg14678774	0.839411	0.0336223	0.869728	0.044259	0.605491	0.144663	23.8035	3.99429e-06	0.00339096
cg21699330	0.814491	0.101111	0.496969	0.224673	0.256192	0.0371351	23.7947	4.00503e-06	0.00339096
cg22595235	0.552887	0.234779	0.111045	0.0327081	0.0975284	0.0471942	23.8073	3.98964e-06	0.00339096
cg04066019	0.740157	0.172683	0.278486	0.252771	0.0782715	0.0523497	23.7384	4.07469e-06	0.00341917
cg18336854	0.212901	0.102799	0.375674	0.208692	0.783806	0.0994772	23.7056	4.11588e-06	0.00341917
cg19903619	0.857915	0.0475587	0.522564	0.149452	0.816309	0.123187	23.734	4.08025e-06	0.00341917
cg22697216	0.284795	0.0838303	0.49268	0.234274	0.873677	0.0490858	23.7232	4.09379e-06	0.00341917
cg23489137	0.336828	0.0370738	0.374277	0.120006	0.729099	0.174179	23.7006	4.12229e-06	0.00341917
cg00350405	0.452445	0.165932	0.763573	0.112062	0.890801	0.0339639	23.6162	4.23061e-06	0.00345598
cg06002516	0.341899	0.16981	0.561895	0.13718	0.865389	0.0189621	23.6055	4.24456e-06	0.00345598
cg13495118	0.832559	0.0718517	0.82557	0.0590392	0.424977	0.230873	23.6307	4.2117e-06	0.00345598
cg17108629	0.755251	0.132627	0.267554	0.181765	0.280201	0.213887	23.6209	4.22453e-06	0.00345598
cg23611697	0.81868	0.0990475	0.755506	0.119414	0.390108	0.146528	23.6028	4.24805e-06	0.00345598
cg08993690	0.865576	0.0449733	0.846935	0.0919813	0.436556	0.237928	23.5508	4.31664e-06	0.00348507
cg19993680	0.903672	0.0270783	0.816533	0.15092	0.397754	0.228114	23.5558	4.31003e-06	0.00348507
cg05259836	0.620619	0.154316	0.258809	0.18902	0.0878294	0.042757	23.528	4.3472e-06	0.00349645
cg10558233	0.819327	0.0683623	0.584088	0.242132	0.215165	0.0949605	23.4726	4.42215e-06	0.00353459
cg18219563	0.411104	0.165132	0.078842	0.102242	0.0216314	0.00888388	23.4684	4.4279e-06	0.00353459
cg09561365	0.417539	0.107978	0.424051	0.116147	0.784223	0.0739431	23.4184	4.49688e-06	0.0035762
cg06222062	0.761432	0.0814534	0.700935	0.11397	0.415938	0.075041	23.3914	4.53468e-06	0.00359098
cg10536999	0.770986	0.123717	0.372124	0.276691	0.0972021	0.0390038	23.381	4.54929e-06	0.00359098
cg02929961	0.277997	0.0975415	0.636969	0.12757	0.514155	0.129606	23.2879	4.68262e-06	0.00362877
cg05499148	0.641356	0.161146	0.241483	0.139593	0.195788	0.130704	23.322	4.63337e-06	0.00362877
cg06383241	0.822626	0.0809393	0.837358	0.0626853	0.433931	0.217565	23.2996	4.66566e-06	0.00362877
cg08045824	0.728502	0.0924211	0.448659	0.189478	0.212117	0.128445	23.2935	4.6746e-06	0.00362877
cg10435618	0.510168	0.114814	0.740211	0.0957147	0.836959	0.0372239	23.3148	4.64374e-06	0.00362877
cg02697427	0.917032	0.0756233	0.735072	0.226084	0.321891	0.135014	23.2754	4.70087e-06	0.00362967
cg22892432	0.868965	0.0357255	0.683854	0.0844426	0.849429	0.0576404	23.1885	4.82985e-06	0.00371575
cg19023552	0.729004	0.045247	0.685625	0.0833831	0.412167	0.147936	23.1592	4.87411e-06	0.00372282
cg21144871	0.843549	0.026503	0.699594	0.165516	0.417638	0.110155	23.1705	4.85695e-06	0.00372282
cg03372603	0.284143	0.0569775	0.563896	0.227095	0.855502	0.135142	23.1073	4.95374e-06	0.00374588
cg04359602	0.880502	0.0310162	0.846858	0.100869	0.498024	0.196557	23.06	5.0276e-06	0.00374588
cg14534279	0.789007	0.253128	0.292382	0.125253	0.232874	0.0579481	23.1225	4.9303e-06	0.00374588
cg17941109	0.309221	0.077738	0.414295	0.170956	0.781781	0.119802	23.0853	4.98795e-06	0.00374588
cg19026231	0.46933	0.206569	0.849295	0.0621956	0.89537	0.0345094	23.1021	4.96175e-06	0.00374588
cg20098471	0.854572	0.110838	0.712651	0.247313	0.150601	0.209212	23.0375	5.06307e-06	0.00374588
cg20309121	0.602434	0.137037	0.200595	0.191954	0.138612	0.0696644	23.0542	5.03664e-06	0.00374588
cg23125993	0.625035	0.213247	0.188906	0.0816941	0.185618	0.106319	23.0636	5.0219e-06	0.00374588
cg26382679	0.899011	0.0260657	0.766518	0.167204	0.405313	0.189137	23.0422	5.05572e-06	0.00374588
cg24779587	0.716134	0.10022	0.510412	0.224152	0.132439	0.0805052	23.0224	5.08715e-06	0.00375063
cg24361761	0.736142	0.127299	0.379036	0.131603	0.775514	0.13233	22.9937	5.13306e-06	0.00377138
cg06823060	0.897929	0.0415033	0.822399	0.0681604	0.5693	0.169449	22.9716	5.16875e-06	0.00378451
cg02165330	0.900529	0.0325864	0.853793	0.067059	0.667729	0.0997311	22.8925	5.29881e-06	0.00382955
cg04348023	0.685461	0.0820539	0.34949	0.160791	0.346772	0.0951058	22.9046	5.2787e-06	0.00382955
cg04351734	0.741213	0.153712	0.363927	0.108112	0.421599	0.0991694	22.8803	5.31914e-06	0.00382955
cg22301128	0.244512	0.0674532	0.322822	0.177134	0.749443	0.172023	22.9129	5.26484e-06	0.00382955
cg24340786	0.451438	0.122168	0.128567	0.102256	0.131176	0.121962	22.8795	5.32045e-06	0.00382955
cg02909446	0.178353	0.0858805	0.132543	0.0634757	0.423052	0.0935243	22.8591	5.35468e-06	0.00383404
cg21531657	0.919314	0.0268662	0.919258	0.0248857	0.74888	0.101684	22.8543	5.3628e-06	0.00383404
cg03427771	0.641933	0.145801	0.935175	0.0949038	0.984382	0.00571584	22.7656	5.51493e-06	0.00385936
cg11082691	0.663442	0.135868	0.347363	0.162306	0.193094	0.0851382	22.7694	5.5083e-06	0.00385936
cg13609694	0.289366	0.173309	0.624617	0.198721	0.887898	0.0558158	22.7602	5.52437e-06	0.00385936
cg18328334	0.17766	0.0490061	0.244366	0.0932517	0.513083	0.147535	22.7658	5.51447e-06	0.00385936
cg19012681	0.415234	0.109502	0.193575	0.0939728	0.106064	0.0351232	22.7595	5.52544e-06	0.00385936
cg22529184	0.342915	0.103387	0.685512	0.156235	0.780333	0.1605	22.7721	5.50353e-06	0.00385936
cg24828663	0.58906	0.240898	0.130717	0.0868708	0.0976899	0.0562058	22.8037	5.44898e-06	0.00385936
cg03103549	0.380732	0.0986352	0.560829	0.195692	0.889515	0.0380582	22.6825	5.66156e-06	0.00388433
cg07060505	0.771807	0.164405	0.319729	0.161038	0.353306	0.135885	22.6859	5.65559e-06	0.00388433
cg08155249	0.363456	0.145137	0.732502	0.0911903	0.752012	0.177253	22.7165	5.60111e-06	0.00388433
cg12595401	0.916491	0.0182952	0.922153	0.0318363	0.804753	0.0568716	22.6835	5.65984e-06	0.00388433
cg17208748	0.808678	0.0735499	0.420277	0.218404	0.273937	0.177531	22.6773	5.67096e-06	0.00388433
cg24416660	0.811494	0.0686257	0.706438	0.133917	0.335808	0.206179	22.7281	5.58065e-06	0.00388433
cg00085438	0.201625	0.0782783	0.375315	0.164847	0.663541	0.121019	22.6222	5.77078e-06	0.00393999
cg06612215	0.7104	0.147095	0.367908	0.197458	0.178359	0.0261761	22.6117	5.79011e-06	0.00394052
cg03059131	0.825426	0.106729	0.595381	0.312259	0.0707249	0.0210972	22.5731	5.86134e-06	0.00395101
cg15653828	0.191674	0.056418	0.222381	0.0884681	0.480488	0.110908	22.5923	5.8257e-06	0.00395101
cg22338300	0.433942	0.0883134	0.442382	0.106933	0.77044	0.102483	22.5772	5.85372e-06	0.00395101
cg16328381	0.365712	0.121233	0.640605	0.187175	0.874888	0.0683537	22.5564	5.89247e-06	0.00395805
cg19908207	0.901993	0.0193267	0.843981	0.0534692	0.757553	0.0400199	22.5476	5.90906e-06	0.00395805
cg04846710	0.751864	0.150834	0.720833	0.123592	0.285251	0.113965	22.528	5.94601e-06	0.00397027
cg04011461	0.351273	0.134427	0.65743	0.202578	0.894586	0.0472325	22.5167	5.96736e-06	0.00397204
cg13003786	0.322649	0.102617	0.545434	0.166496	0.789509	0.0937336	22.449	6.09743e-06	0.00404593
cg15823495	0.366964	0.0739644	0.481991	0.175719	0.820121	0.0831513	22.4257	6.14279e-06	0.00405071
cg22582999	0.25334	0.103191	0.329475	0.189288	0.811163	0.183657	22.4258	6.14268e-06	0.00405071
cg07541559	0.762749	0.121796	0.616216	0.147779	0.278313	0.121789	22.3834	6.22642e-06	0.00406796
cg16179619	0.410235	0.142252	0.366646	0.157408	0.848528	0.0609348	22.3908	6.21155e-06	0.00406796
cg23305408	0.712023	0.0948462	0.666246	0.19278	0.231148	0.0662941	22.4019	6.18963e-06	0.00406796
cg16438686	0.32768	0.0726273	0.354885	0.088737	0.661048	0.14344	22.336	6.32128e-06	0.00411727
cg11817961	0.74974	0.123902	0.533776	0.127402	0.281421	0.14659	22.2842	6.427e-06	0.00417332
cg13922291	0.843919	0.0320677	0.847647	0.0390203	0.638456	0.121395	22.213	6.57545e-06	0.0042567
cg10319629	0.397636	0.0959314	0.529155	0.192361	0.895186	0.0609193	22.1851	6.63458e-06	0.00426646
cg13628006	0.260907	0.11822	0.34702	0.192978	0.794367	0.109198	22.1827	6.63964e-06	0.00426646
cg22160612	0.893879	0.0563004	0.853891	0.0675366	0.457275	0.257628	22.1775	6.6508e-06	0.00426646
cg07339783	0.655024	0.119762	0.234631	0.254441	0.0665308	0.0927809	22.1456	6.71935e-06	0.00428642
cg16702014	0.75956	0.0342422	0.686425	0.122082	0.3974	0.144533	22.1442	6.72229e-06	0.00428642
cg24935217	0.875867	0.0535904	0.755696	0.226133	0.296146	0.166426	22.1319	6.74895e-06	0.00429053
cg17199247	0.606987	0.312194	0.0530394	0.0197728	0.026332	0.0160601	22.0935	6.83312e-06	0.00433108
cg24394631	0.839131	0.0665243	0.407229	0.26277	0.274462	0.134755	22.0604	6.90628e-06	0.00436442
cg19403312	0.15929	0.0279289	0.164199	0.0586568	0.526869	0.232988	22.0363	6.96019e-06	0.00438544
cg09245901	0.250401	0.0930975	0.333016	0.202063	0.750348	0.0537495	22.0214	6.99376e-06	0.00439355
cg05662664	0.239536	0.100924	0.526149	0.184549	0.776992	0.178177	21.9742	7.10128e-06	0.00439607
cg11553919	0.358538	0.101243	0.46982	0.19291	0.855665	0.0537359	21.9785	7.09138e-06	0.00439607
cg14138540	0.71565	0.110856	0.596605	0.154328	0.239861	0.125747	21.9972	7.04874e-06	0.00439607
cg19192065	0.850482	0.0680833	0.793719	0.0683249	0.431505	0.233943	21.9806	7.08646e-06	0.00439607
cg21478921	0.922493	0.0269613	0.886587	0.0581336	0.437329	0.309647	21.993	7.05815e-06	0.00439607
cg09468264	0.841152	0.123366	0.626306	0.222166	0.255571	0.0632451	21.9492	7.15895e-06	0.00440607
cg09478103	0.324904	0.0790968	0.420536	0.180677	0.783774	0.0822988	21.9524	7.15152e-06	0.00440607
cg09690040	0.850849	0.0552227	0.796409	0.0907415	0.487329	0.179944	21.9359	7.18966e-06	0.00441219
cg11800608	0.229601	0.0705486	0.181823	0.0547676	0.5812	0.224773	21.9073	7.25663e-06	0.00443779
cg25213141	0.184719	0.109909	0.221854	0.124637	0.600733	0.1336	21.9003	7.27318e-06	0.00443779
cg22227424	0.50854	0.203886	0.148386	0.0751231	0.0784806	0.0288978	21.886	7.30687e-06	0.00444557
cg23438893	0.811764	0.094764	0.515474	0.225105	0.16561	0.223314	21.8756	7.33155e-06	0.00444784
cg19541916	0.734929	0.075717	0.590659	0.165589	0.312372	0.0614305	21.8495	7.39397e-06	0.00447293
cg05122957	0.726938	0.106846	0.849715	0.0598189	0.390662	0.223585	21.7786	7.56636e-06	0.00453297
cg06804564	0.751929	0.140287	0.599447	0.16352	0.237775	0.0938203	21.7563	7.62131e-06	0.00453297
cg07165066	0.83235	0.081251	0.827343	0.0410928	0.503132	0.181061	21.7649	7.60004e-06	0.00453297
cg07281377	0.904873	0.134935	0.895639	0.0854687	0.465057	0.187108	21.7608	7.61031e-06	0.00453297
cg09190051	0.804428	0.228912	0.30261	0.13941	0.318531	0.128032	21.7784	7.56668e-06	0.00453297
cg22619784	0.40817	0.11698	0.633977	0.135226	0.85693	0.132085	21.7892	7.54026e-06	0.00453297
cg01063935	0.411708	0.0684663	0.421776	0.167977	0.822781	0.109398	21.7433	7.65385e-06	0.00453961
cg01224366	0.0718421	0.0308399	0.070994	0.046369	0.437647	0.240454	21.6854	7.7996e-06	0.00454331
cg01479664	0.368957	0.0924025	0.428215	0.145485	0.784241	0.110277	21.7299	7.68713e-06	0.00454331
cg03252313	0.866965	0.1053	0.845074	0.0705427	0.39859	0.256703	21.683	7.80578e-06	0.00454331
cg10180415	0.820039	0.055393	0.719808	0.0766933	0.403999	0.228598	21.662	7.85941e-06	0.00454331
cg12303627	0.711612	0.126438	0.50487	0.202128	0.163155	0.0624324	21.7184	7.71597e-06	0.00454331
cg18647259	0.455442	0.23897	0.0276748	0.0304041	0.0214949	0.0122588	21.6974	7.76917e-06	0.00454331
cg19687230	0.806941	0.110143	0.341243	0.271294	0.228524	0.107141	21.6536	7.88091e-06	0.00454331
cg22340807	0.875022	0.0326964	0.858331	0.0608286	0.524563	0.216047	21.648	7.89545e-06	0.00454331
cg24051242	0.834214	0.0608041	0.670783	0.171709	0.307482	0.212012	21.6494	7.89179e-06	0.00454331
cg24509898	0.210635	0.108946	0.278766	0.153591	0.675719	0.136722	21.6481	7.89519e-06	0.00454331
cg24761827	0.387489	0.128728	0.349191	0.0788691	0.750054	0.143185	21.7042	7.75179e-06	0.00454331
cg02976539	0.147964	0.0441525	0.168984	0.0664222	0.417039	0.138944	21.6248	7.95535e-06	0.0045654
cg08364860	0.337996	0.0603	0.440594	0.227676	0.863647	0.0613389	21.5849	8.05985e-06	0.00460013
cg12211557	0.399867	0.110196	0.412208	0.156346	0.808606	0.0461785	21.5531	8.14424e-06	0.00460013
cg13689006	0.548895	0.184953	0.872258	0.0732934	0.941032	0.0116886	21.5546	8.14026e-06	0.00460013
cg14993486	0.351467	0.0958651	0.398648	0.167848	0.81079	0.12815	21.5283	8.21085e-06	0.00460013
cg18877252	0.841112	0.0851718	0.594037	0.247686	0.224716	0.128664	21.5338	8.19596e-06	0.00460013
cg22959932	0.305934	0.134109	0.484326	0.204569	0.866742	0.0605769	21.5359	8.19024e-06	0.00460013
cg23116322	0.448673	0.209662	0.0697447	0.027856	0.071587	0.0333303	21.5723	8.09335e-06	0.00460013
cg25455865	0.220651	0.0842576	0.459242	0.220596	0.774481	0.114517	21.5713	8.09582e-06	0.00460013
cg27031435	0.767174	0.192562	0.665273	0.244998	0.0759619	0.0449002	21.5302	8.20555e-06	0.00460013
cg08225986	0.258359	0.112577	0.305163	0.100326	0.609357	0.0695884	21.5138	8.24976e-06	0.00460977
cg03043127	0.802634	0.0935481	0.737683	0.12867	0.357642	0.181249	21.4271	8.4881e-06	0.00468357
cg04493169	0.825829	0.0949738	0.533853	0.169409	0.325985	0.187113	21.4559	8.40829e-06	0.00468357
cg11654024	0.597026	0.191893	0.165542	0.0870283	0.354631	0.103675	21.4257	8.49213e-06	0.00468357
cg14660446	0.178258	0.0810003	0.22391	0.0590123	0.563469	0.208756	21.4298	8.48054e-06	0.00468357
cg19438887	0.533858	0.165302	0.203945	0.0980166	0.162033	0.0706058	21.4301	8.47985e-06	0.00468357
cg15526708	0.649324	0.151048	0.260833	0.176375	0.211996	0.0725331	21.4063	8.54634e-06	0.00470126
cg14125707	0.120601	0.0803514	0.214739	0.126848	0.527932	0.149526	21.391	8.58973e-06	0.00471292
cg23469448	0.315591	0.104844	0.755008	0.136754	0.459034	0.228438	21.3821	8.61485e-06	0.00471452
cg01593886	0.379481	0.127917	0.144711	0.0730361	0.0844091	0.0324405	21.3571	8.68605e-06	0.00474127
cg18108623	0.689211	0.201274	0.209282	0.237129	0.077798	0.052028	21.3107	8.81996e-06	0.00480202
cg01534808	0.409958	0.10367	0.374206	0.127939	0.778263	0.127524	21.2893	8.88251e-06	0.00481495
cg07340580	0.461568	0.187164	0.115785	0.0663336	0.0897366	0.0578863	21.2865	8.89087e-06	0.00481495
cg26716103	0.200406	0.0921059	0.354064	0.207589	0.763045	0.160287	21.2794	8.91175e-06	0.00481495
cg25351588	0.444831	0.126655	0.411281	0.133598	0.820645	0.0623234	21.2524	8.99147e-06	0.00484569
cg01112805	0.732617	0.134857	0.276859	0.207806	0.292151	0.137832	21.2386	9.0328e-06	0.00485564
cg05980719	0.282564	0.0953042	0.29366	0.127843	0.696576	0.169492	21.2288	9.06215e-06	0.00485913
cg04545136	0.51365	0.220517	0.109161	0.060715	0.109209	0.0356301	21.2198	9.0891e-06	0.00486129
cg02218496	0.756374	0.106403	0.39209	0.250451	0.187904	0.0631403	21.1653	9.2546e-06	0.0049156
cg13522882	0.701394	0.129552	0.279312	0.209804	0.227376	0.125516	21.1635	9.26008e-06	0.0049156
cg15809077	0.928864	0.0226179	0.85603	0.0630602	0.717487	0.0967982	21.1668	9.25006e-06	0.0049156
cg01418539	0.908162	0.021096	0.888884	0.0308332	0.719698	0.114633	21.1168	9.40481e-06	0.00492811
cg01601050	0.66895	0.217062	0.255353	0.135036	0.156264	0.0868676	21.1274	9.37175e-06	0.00492811
cg13366501	0.17354	0.054232	0.181848	0.0600686	0.349308	0.0271937	21.1107	9.424e-06	0.00492811
cg22805381	0.712038	0.1128	0.648078	0.139293	0.278129	0.123219	21.1039	9.44521e-06	0.00492811
cg24147838	0.793661	0.147091	0.65993	0.192844	0.233821	0.093135	21.1317	9.35824e-06	0.00492811
cg25511807	0.770793	0.0904786	0.455745	0.238194	0.224441	0.0647121	21.1112	9.42225e-06	0.00492811
cg27515369	0.644752	0.337999	0.0481286	0.0113843	0.0504474	0.0160587	21.1036	9.44611e-06	0.00492811
cg14950169	0.777841	0.0796114	0.602214	0.305051	0.0818108	0.0546381	21.0759	9.53351e-06	0.00494938
cg23609707	0.747166	0.138506	0.776677	0.136961	0.346007	0.0690615	21.0829	9.51129e-06	0.00494938

## Sheet: Supplementary table 8
		BCBM-03	BCBM-14	BCBM-15	BCBM-16	BCBM-17	BCBM-21	BCBM-22	BCBM-25	BCBM-27	BCBM-28	BCBM-01	BCBM-02	BCBM-05	BCBM-06	BCBM-08	BCBM-12	BCBM-24	BCBM-32	BCBM-33	BCBM-07	BCBM-09	BCBM-11	BCBM-13	BCBM-26
Cluster	Subtype	HR+/HER2-	HR+/HER2-	HR+/HER2-	HR+/HER2-	HR+/HER2-	HR+/HER2-	HR+/HER2-	HR+/HER2-	HR+/HER2-	HR+/HER2-	HER2+	HER2+	HER2+	HER2+	HER2+	HER2+	HER2+	HER2+	HER2+	HR-/HER2-	HR-/HER2-	HR-/HER2-	HR-/HER2-	HR-/HER2-
CL1	cg07174843	0.845323	0.84815	0.898562	0.754616	0.831889	0.842908	0.616817	0.783699	0.860031	0.81185	0.376186	0.257714	0.439659	0.409755	0.495283	0.197902	0.567705	0.592356	0.158466	0.842762	0.830913	0.644588	0.583989	0.76008
CL1	cg06136432	0.823242	0.887658	0.920543	0.868326	0.907158	0.81828	0.868556	0.882265	0.880069	0.880005	0.776036	0.658033	0.730323	0.699452	0.652334	0.606951	0.848223	0.735945	0.598304	0.890387	0.925678	0.82846	0.882626	0.870741
CL1	cg19903619	0.781775	0.836184	0.930153	0.871455	0.92279	0.880434	0.838635	0.879449	0.827092	0.811183	0.531041	0.449968	0.74671	0.662468	0.600904	0.231149	0.485912	0.567701	0.427224	0.866735	0.910599	0.877756	0.603138	0.823319
CL1	cg22892432	0.845989	0.851864	0.915699	0.870137	0.90788	0.826959	0.901242	0.88611	0.876521	0.807246	0.617055	0.643257	0.78574	0.669323	0.829287	0.578974	0.741755	0.674353	0.614943	0.876973	0.897414	0.75207	0.844351	0.876335
CL1	cg00697095	0.437354	0.381901	0.40489	0.390199	0.458131	0.361245	0.317865	0.381578	0.355783	0.400619	0.356767	0.213192	0.0760278	0.0741143	0.105648	0.167766	0.079796	0.116019	0.108941	0.399536	0.601815	0.493056	0.497956	0.49558
CL1	cg24280832	0.958365	0.948998	0.964301	0.709415	0.764697	0.921692	0.583941	0.95403	0.939318	0.939002	0.74827	0.72918	0.336651	0.0927614	0.0556936	0.133324	0.24718	0.247887	0.24195	0.954577	0.969491	0.941734	0.94202	0.94399
CL1	cg00395486	0.762333	0.792882	0.757936	0.631086	0.74247	0.838952	0.844141	0.64776	0.825299	0.826362	0.621955	0.525918	0.459292	0.29786	0.170047	0.400728	0.480836	0.380821	0.272434	0.806304	0.762852	0.850428	0.601456	0.501486
CL1	cg24361761	0.832488	0.826069	0.471544	0.802022	0.57117	0.85466	0.665747	0.748925	0.816244	0.772547	0.333922	0.469695	0.414739	0.350365	0.464953	0.172978	0.624744	0.282158	0.297772	0.846716	0.887016	0.858191	0.71526	0.570389
CL1	cg05729490	0.538844	0.732814	0.699538	0.559256	0.653099	0.573034	0.632624	0.627646	0.767075	0.700172	0.108068	0.202725	0.38698	0.306368	0.324742	0.111827	0.386091	0.181013	0.192069	0.147675	0.364519	0.498146	0.564549	0.274813
CL1	cg22519422	0.727055	0.73971	0.765245	0.528279	0.304472	0.47953	0.764275	0.65459	0.700385	0.845229	0.0464998	0.199642	0.0479899	0.0430169	0.0426822	0.0666055	0.0584903	0.041346	0.053577	0.0542832	0.466574	0.0319052	0.472458	0.0904887
CL1	cg15690342	0.946634	0.912195	0.782483	0.682029	0.563393	0.853486	0.92067	0.908786	0.891722	0.872616	0.16938	0.308723	0.0760845	0.28519	0.137039	0.163173	0.570976	0.107507	0.299	0.163652	0.676405	0.0640586	0.714931	0.267158
CL1	cg11654024	0.441938	0.689793	0.453847	0.658377	0.205115	0.722606	0.494199	0.701459	0.796426	0.806499	0.0730288	0.0716271	0.266263	0.177207	0.137312	0.118582	0.183842	0.333534	0.12848	0.228179	0.369406	0.422625	0.479449	0.273496
CL1	cg04351734	0.801442	0.903523	0.6499	0.430701	0.69691	0.832674	0.5617	0.800822	0.862173	0.872287	0.359352	0.272079	0.396937	0.448908	0.482051	0.197643	0.504403	0.373753	0.240217	0.537963	0.274349	0.401747	0.481852	0.412086
CL1	cg16274376	0.742067	0.85868	0.832843	0.716409	0.69086	0.752306	0.819002	0.767622	0.903933	0.86927	0.47422	0.450343	0.278092	0.565147	0.625297	0.299416	0.360812	0.474588	0.189351	0.39451	0.548767	0.227275	0.402915	0.659397
CL1	cg21096399	0.433238	0.745424	0.73292	0.444162	0.412092	0.755898	0.663583	0.710818	0.743917	0.708061	0.0595585	0.0589486	0.370269	0.646204	0.203475	0.0824268	0.361872	0.196576	0.073781	0.0671921	0.153808	0.0432933	0.111221	0.085848
CL1	cg23206520	0.687907	0.864649	0.905673	0.786424	0.875603	0.825707	0.870686	0.717572	0.860949	0.810655	0.322469	0.31334	0.39774	0.810641	0.436748	0.147275	0.677824	0.388957	0.209362	0.195337	0.476709	0.237172	0.428684	0.372532
CL1	cg19687230	0.822932	0.935537	0.864062	0.645446	0.633482	0.871717	0.684093	0.842971	0.871996	0.897173	0.233149	0.143354	0.392068	0.87672	0.711282	0.135693	0.21455	0.144686	0.219686	0.0919957	0.20695	0.195993	0.262268	0.385413
CL1	cg11082691	0.646546	0.807322	0.808326	0.50056	0.544687	0.408284	0.736438	0.705508	0.745288	0.731464	0.492522	0.359212	0.146239	0.303487	0.320057	0.233027	0.700497	0.263124	0.308102	0.247116	0.0816484	0.177056	0.156681	0.302968
CL1	cg03800922	0.75799	0.760071	0.692359	0.528038	0.519125	0.658153	0.729465	0.788184	0.742658	0.743444	0.312328	0.367334	0.482315	0.381044	0.526665	0.224107	0.689927	0.0956111	0.123727	0.101175	0.0808868	0.115388	0.341086	0.129125
CL1	cg05259836	0.662518	0.621927	0.587737	0.292521	0.418312	0.766234	0.722552	0.67641	0.680456	0.77752	0.255941	0.181149	0.394879	0.187336	0.428001	0.119402	0.626589	0.0647672	0.0712174	0.0788039	0.0598135	0.0616981	0.162821	0.0760104
CL1	cg07339783	0.61243	0.845582	0.671453	0.42254	0.512783	0.637967	0.742762	0.665806	0.71898	0.719933	0.0380277	0.0504125	0.0368577	0.417509	0.62016	0.0325705	0.603991	0.0246538	0.287494	0.0352305	0.0157393	0.0249376	0.024704	0.232043
CL1	cg21699330	0.818573	0.901704	0.915793	0.64866	0.629954	0.810868	0.863668	0.802458	0.910361	0.842868	0.235467	0.409792	0.438048	0.414833	0.753833	0.41415	0.805277	0.77425	0.227066	0.268107	0.194862	0.280608	0.287455	0.249927
CL1	cg10536999	0.954282	0.922443	0.867321	0.652973	0.616986	0.735706	0.601205	0.833592	0.753586	0.771767	0.188378	0.284619	0.241686	0.22654	0.866985	0.175566	0.700917	0.594914	0.0695111	0.0942162	0.0618452	0.163741	0.0823014	0.0839071
CL1	cg23438893	0.915681	0.899199	0.889792	0.770782	0.664973	0.856869	0.676601	0.894394	0.814555	0.734798	0.185828	0.469499	0.607511	0.453314	0.863377	0.455437	0.766238	0.614145	0.223918	0.112284	0.0368249	0.0441511	0.0732454	0.561545
CL1	cg10208610	0.789337	0.631834	0.666184	0.679137	0.659694	0.410786	0.663902	0.802191	0.787943	0.784282	0.321694	0.272684	0.579813	0.375663	0.53562	0.333254	0.472773	0.479959	0.202205	0.244837	0.24771	0.240334	0.304828	0.403732
CL1	cg13522882	0.83482	0.59311	0.697018	0.521885	0.525186	0.781575	0.614518	0.761492	0.864654	0.819683	0.0718703	0.141747	0.23713	0.265937	0.407662	0.111297	0.513175	0.671926	0.0930682	0.192537	0.158681	0.073239	0.348204	0.36422
CL1	cg19438887	0.176479	0.707914	0.7103	0.562617	0.554072	0.429346	0.709329	0.421699	0.558391	0.508432	0.0820239	0.215897	0.162404	0.410576	0.175753	0.279871	0.138212	0.131259	0.239511	0.207945	0.182165	0.0549632	0.131939	0.233152
CL1	cg22227424	0.102507	0.718658	0.510537	0.383169	0.426575	0.410122	0.673404	0.83375	0.513893	0.512784	0.0768455	0.107632	0.0816452	0.23893	0.220433	0.110323	0.188725	0.0623338	0.248609	0.0582296	0.042412	0.0836021	0.0919874	0.116172
CL1	cg01593886	0.293258	0.430177	0.348309	0.28592	0.379685	0.135481	0.460051	0.522141	0.35853	0.581262	0.127746	0.0777063	0.173123	0.307972	0.154941	0.131789	0.090954	0.0644931	0.173676	0.112256	0.0571053	0.0516702	0.0770712	0.123943
CL1	cg26953453	0.474254	0.76205	0.785405	0.710304	0.41307	0.775955	0.729609	0.40624	0.773821	0.757621	0.0421623	0.0359351	0.0793607	0.0595484	0.0386625	0.065842	0.148132	0.404536	0.0560634	0.117923	0.0688611	0.0500522	0.0582366	0.0884773
CL1	cg02618300	0.378709	0.816931	0.728052	0.457802	0.366487	0.837696	0.781198	0.0302486	0.776729	0.784335	0.0558339	0.0362026	0.0225044	0.025986	0.0145431	0.0258654	0.0277171	0.316509	0.0286186	0.0308099	0.0252492	0.016881	0.017557	0.0362965
CL1	cg20716058	0.534741	0.857052	0.823026	0.779429	0.427534	0.527536	0.55148	0.285782	0.828082	0.787285	0.088171	0.0679521	0.0888243	0.116637	0.313285	0.120467	0.404111	0.110412	0.431409	0.117617	0.269407	0.0512898	0.119449	0.0869002
CL1	cg21949512	0.824205	0.931013	0.880595	0.547303	0.357655	0.56667	0.840302	0.327398	0.850988	0.770896	0.099929	0.0377104	0.0325362	0.128214	0.0442132	0.0398381	0.0411803	0.0271805	0.540845	0.0480082	0.024681	0.0194424	0.0284178	0.0655465
CL1	cg00462525	0.721838	0.831011	0.696951	0.241928	0.4536	0.477483	0.686983	0.315577	0.724459	0.759542	0.0833038	0.198009	0.0957975	0.136046	0.094337	0.0860578	0.081744	0.0815344	0.373797	0.151492	0.0554201	0.0598922	0.0758972	0.179544
CL1	cg21781600	0.641843	0.751188	0.725504	0.435152	0.14707	0.522184	0.515903	0.317945	0.624077	0.680264	0.0522856	0.0423576	0.357059	0.0447583	0.0803976	0.0607062	0.162003	0.0378874	0.321213	0.0548404	0.0960051	0.108961	0.0641666	0.109638
CL1	cg03161190	0.381464	0.716979	0.785045	0.677322	0.488982	0.598327	0.488245	0.769996	0.769062	0.802207	0.450945	0.181889	0.286845	0.297858	0.141704	0.137382	0.185792	0.260655	0.159493	0.378512	0.132836	0.160541	0.233881	0.255793
CL1	cg02397768	0.608537	0.86151	0.595898	0.66706	0.503876	0.540138	0.491564	0.77521	0.862317	0.801897	0.253977	0.0398386	0.238318	0.176478	0.17051	0.121785	0.223359	0.101737	0.231177	0.122026	0.039481	0.054486	0.0914867	0.185799
CL1	cg08801971	0.757972	0.9	0.878882	0.686126	0.342296	0.853833	0.575041	0.885206	0.896325	0.869258	0.27434	0.20961	0.41702	0.214171	0.294148	0.363406	0.289884	0.334398	0.395683	0.387255	0.259101	0.0950148	0.341953	0.385928
CL1	cg24651977	0.492708	0.807282	0.783109	0.675579	0.361927	0.751244	0.379468	0.66052	0.659942	0.734457	0.211972	0.106388	0.217106	0.153698	0.494449	0.0895309	0.129397	0.253286	0.298806	0.130919	0.0408928	0.0381501	0.46826	0.0601074
CL1	cg15175162	0.309787	0.879185	0.854454	0.73104	0.690177	0.858885	0.890653	0.864273	0.908621	0.860405	0.350985	0.150899	0.324296	0.423251	0.556097	0.387973	0.339919	0.368722	0.345094	0.298216	0.307137	0.221603	0.350286	0.543186
CL1	cg10941566	0.198786	0.686811	0.941492	0.758069	0.803981	0.863743	0.900832	0.729357	0.938993	0.912396	0.0853676	0.0828951	0.151744	0.0665817	0.746371	0.0438678	0.17871	0.0913017	0.330443	0.0776474	0.0634526	0.0219447	0.060205	0.33416
CL1	cg00893242	0.111305	0.738471	0.71676	0.734823	0.570784	0.743743	0.48716	0.616008	0.735991	0.560491	0.275098	0.149083	0.0578968	0.0929631	0.235143	0.0762589	0.456802	0.140798	0.137832	0.06084	0.0515739	0.0841801	0.138194	0.157931
CL1	cg14534279	0.159689	0.95459	0.914017	0.857466	0.626637	0.935069	0.640529	0.927919	0.93856	0.93559	0.443869	0.348917	0.243598	0.0607059	0.370336	0.167758	0.291569	0.437519	0.267166	0.19372	0.240394	0.168722	0.320386	0.241149
CL1	cg20439889	0.0664993	0.894045	0.755804	0.570127	0.573213	0.763192	0.520518	0.532722	0.871843	0.852794	0.0729827	0.0749657	0.282055	0.151956	0.129814	0.0841482	0.224796	0.0674625	0.0940675	0.119151	0.125405	0.0407004	0.108569	0.187798
CL1	cg24828663	0.0665062	0.834187	0.685884	0.614247	0.545136	0.767765	0.366073	0.445571	0.785895	0.779336	0.0920479	0.0648676	0.273643	0.0609606	0.083675	0.0656223	0.223259	0.0757684	0.236611	0.0735921	0.0911822	0.0678413	0.19609	0.0597443
CL1	cg09190051	0.212911	0.936943	0.936148	0.703495	0.716698	0.944352	0.832591	0.846513	0.961201	0.953424	0.440872	0.206094	0.396688	0.213815	0.129997	0.259948	0.540373	0.36723	0.168473	0.261244	0.291778	0.152661	0.405865	0.481108
CL1	cg05490659	0.42486	0.877361	0.575951	0.67471	0.627462	0.522876	0.746617	0.4689	0.782753	0.874961	0.170868	0.386342	0.250752	0.0724196	0.375768	0.148721	0.252567	0.0950398	0.208917	0.353057	0.0588557	0.21051	0.101859	0.0922567
CL1	cg24340786	0.349701	0.752306	0.344481	0.443397	0.35454	0.401641	0.49939	0.403368	0.440912	0.52464	0.0748228	0.0799349	0.0984625	0.0493199	0.101806	0.0978029	0.351362	0.0547609	0.248831	0.344111	0.0354501	0.0873691	0.0806824	0.108266
CL1	cg14380270	0.606684	0.769333	0.490039	0.878301	0.596491	0.578318	0.659862	0.84572	0.941035	0.898137	0.0723691	0.0844602	0.511622	0.0458921	0.0295689	0.0867818	0.614319	0.0830471	0.185298	0.0439717	0.0295074	0.0354337	0.0548087	0.217982
CL1	cg18608369	0.445984	0.648414	0.394035	0.789615	0.435438	0.322865	0.592952	0.675008	0.809612	0.787138	0.035184	0.151017	0.285345	0.0547178	0.0383731	0.134891	0.375831	0.0855003	0.25217	0.0332605	0.0330751	0.0364089	0.0691177	0.134883
CL1	cg01348733	0.422175	0.626547	0.368068	0.686175	0.43894	0.401677	0.610247	0.690853	0.808593	0.758001	0.0199248	0.190553	0.343691	0.0393107	0.0312101	0.156354	0.46637	0.0633978	0.183582	0.062112	0.0218413	0.0321517	0.0506695	0.132126
CL1	cg26573518	0.465496	0.59523	0.291435	0.695304	0.443857	0.364679	0.439173	0.57069	0.845847	0.793004	0.0699609	0.101375	0.361859	0.0874556	0.127398	0.173663	0.331854	0.14074	0.202648	0.107134	0.130788	0.144738	0.139376	0.128059
CL1	cg18108623	0.193767	0.830036	0.793085	0.657749	0.596904	0.572889	0.751941	0.815021	0.837118	0.843596	0.146525	0.0539636	0.275519	0.07409	0.063739	0.384221	0.760133	0.0414214	0.0839306	0.164602	0.0378414	0.0478058	0.0512778	0.0874631
CL1	cg16197925	0.880304	0.884656	0.679075	0.668156	0.305695	0.814952	0.598757	0.718784	0.830298	0.676712	0.106347	0.142367	0.509552	0.397591	0.322084	0.169716	0.526808	0.116418	0.236008	0.135374	0.0877545	0.0557094	0.114656	0.119537
CL1	cg24856658	0.689784	0.816788	0.864623	0.721526	0.499084	0.750453	0.583477	0.778612	0.761942	0.754874	0.41498	0.225092	0.445253	0.567199	0.36153	0.277214	0.560949	0.333506	0.433086	0.34849	0.168776	0.165893	0.297224	0.480509
CL1	cg22191981	0.689403	0.914924	0.729832	0.613653	0.722503	0.907306	0.870916	0.839684	0.528179	0.545266	0.0641134	0.121652	0.524107	0.199664	0.193259	0.0753054	0.411837	0.074557	0.122876	0.0785828	0.222301	0.0525146	0.123137	0.249332
CL1	cg20309121	0.450851	0.842934	0.580585	0.707548	0.358339	0.67798	0.563341	0.685099	0.609675	0.547993	0.0613583	0.0691403	0.539035	0.0600669	0.108602	0.100698	0.522101	0.186168	0.158184	0.165683	0.058171	0.0703931	0.190364	0.208446
CL1	cg06813382	0.828798	0.80882	0.782959	0.62149	0.590211	0.813653	0.789617	0.748765	0.869436	0.816179	0.310694	0.355044	0.362672	0.258964	0.10417	0.506962	0.73634	0.471678	0.250958	0.317415	0.224388	0.243173	0.383089	0.420652
CL1	cg15526708	0.713614	0.79645	0.631608	0.541881	0.346882	0.821099	0.733004	0.519693	0.597458	0.791546	0.0586869	0.106563	0.394725	0.416397	0.0784096	0.219908	0.563956	0.341481	0.16737	0.180829	0.191498	0.150259	0.200098	0.337294
CL1	cg01112805	0.739615	0.866646	0.788565	0.412607	0.593416	0.8345	0.734854	0.756217	0.780362	0.819386	0.0934534	0.13396	0.36844	0.167038	0.13238	0.204001	0.720902	0.193194	0.47836	0.48765	0.158541	0.164134	0.299281	0.351148
CL1	cg15798455	0.510124	0.81747	0.793307	0.626642	0.493884	0.856234	0.774877	0.502229	0.761942	0.710073	0.0496907	0.27864	0.614751	0.37052	0.444624	0.424086	0.678662	0.314549	0.555341	0.0996258	0.057986	0.0828549	0.19414	0.136534
CL1	cg06984073	0.813606	0.857954	0.788577	0.783232	0.482008	0.586419	0.522148	0.483523	0.572674	0.656932	0.0278014	0.0572853	0.535255	0.0811374	0.364607	0.0846922	0.254935	0.122924	0.128013	0.056793	0.0777056	0.0410587	0.0675782	0.157465
CL1	cg18891924	0.861915	0.860599	0.816007	0.641881	0.734027	0.688373	0.490526	0.530151	0.885991	0.899477	0.0802179	0.222347	0.692114	0.150354	0.37123	0.12589	0.375037	0.237394	0.419843	0.123386	0.173338	0.05686	0.134681	0.279863
CL1	cg06612215	0.797995	0.856716	0.815886	0.646542	0.606954	0.520329	0.834008	0.437988	0.804328	0.783256	0.0988531	0.322179	0.702144	0.426881	0.534051	0.229545	0.517316	0.138845	0.341359	0.17503	0.145981	0.194673	0.212826	0.163284
CL1	cg01601050	0.721427	0.911414	0.886422	0.782675	0.431129	0.761135	0.800567	0.234214	0.667338	0.493179	0.134516	0.144077	0.483935	0.195635	0.242682	0.0959475	0.446454	0.275149	0.279779	0.161801	0.0921475	0.0857389	0.300611	0.141021
CL1	cg17208748	0.880955	0.683816	0.789146	0.83454	0.753905	0.767138	0.882669	0.732993	0.865203	0.896417	0.105137	0.273722	0.715811	0.539195	0.124985	0.614378	0.595794	0.366224	0.447247	0.0769381	0.113294	0.415406	0.477088	0.286961
CL1	cg19878987	0.609275	0.876901	0.610156	0.740987	0.522633	0.59881	0.590365	0.647707	0.543244	0.846673	0.0677351	0.0550441	0.408169	0.444868	0.168115	0.0976426	0.070911	0.192873	0.192245	0.0973016	0.0781114	0.0977546	0.227479	0.0866204
CL1	cg08148261	0.848205	0.915427	0.678954	0.691201	0.419727	0.706869	0.65774	0.753771	0.648264	0.783565	0.148667	0.229524	0.337477	0.33731	0.258237	0.0645168	0.114578	0.0927302	0.670699	0.0464273	0.0314635	0.0227428	0.352111	0.19361
CL1	cg10483825	0.467666	0.703024	0.39938	0.306024	0.362744	0.38368	0.589398	0.358572	0.587699	0.444297	0.0611962	0.113249	0.190311	0.353503	0.064071	0.109774	0.104639	0.0968993	0.304234	0.100703	0.0511128	0.0801624	0.133044	0.192874
CL1	cg17108629	0.793412	0.901201	0.849989	0.721932	0.67854	0.439241	0.774143	0.705402	0.821847	0.866798	0.193969	0.102849	0.465277	0.549078	0.0907789	0.170042	0.184836	0.153706	0.49745	0.17676	0.0878399	0.128469	0.426114	0.581822
CL1	cg01763890	0.74616	0.716094	0.68869	0.537802	0.441493	0.826212	0.804028	0.676319	0.817955	0.774638	0.111198	0.421894	0.23172	0.528822	0.294652	0.360499	0.370254	0.182667	0.226063	0.126057	0.112503	0.176711	0.272527	0.14368
CL1	cg00576550	0.720143	0.859256	0.721201	0.623942	0.475126	0.801012	0.806389	0.833338	0.882444	0.90215	0.435813	0.382094	0.268827	0.699173	0.196366	0.175018	0.285976	0.327519	0.229819	0.265103	0.251192	0.294723	0.29824	0.236866
CL1	cg13818451	0.932915	0.954639	0.819182	0.708627	0.603033	0.872978	0.878583	0.86384	0.933826	0.930751	0.0830408	0.555875	0.24886	0.0729555	0.0397007	0.0409807	0.147822	0.0475039	0.0767338	0.0990341	0.0406401	0.0779417	0.115994	0.134718
CL1	cg05499148	0.726964	0.755039	0.744175	0.394498	0.367952	0.803656	0.543849	0.596239	0.671246	0.809946	0.087832	0.483191	0.447617	0.190827	0.268989	0.160926	0.248832	0.111484	0.17365	0.169404	0.087826	0.0975483	0.410271	0.213889
CL1	cg07200280	0.817596	0.889185	0.838825	0.74387	0.252597	0.652961	0.82703	0.87378	0.803937	0.748487	0.0847539	0.204811	0.481369	0.699948	0.153589	0.310688	0.0551091	0.0882221	0.0864104	0.115163	0.122104	0.0442656	0.0594811	0.0616853
CL1	cg04066019	0.883893	0.848452	0.780908	0.781374	0.618548	0.475736	0.903879	0.424382	0.825195	0.859203	0.244903	0.218259	0.549494	0.817081	0.109617	0.312784	0.0707462	0.0801606	0.10333	0.11235	0.149542	0.0289861	0.0312592	0.0692202
CL1	cg25511807	0.75702	0.826284	0.752698	0.667028	0.673689	0.872909	0.635829	0.774908	0.876012	0.871558	0.411623	0.503886	0.607987	0.870043	0.129061	0.519395	0.556524	0.0926628	0.410521	0.203637	0.223213	0.142281	0.322023	0.231052
CL1	cg15324723	0.902262	0.913375	0.923872	0.841227	0.929104	0.881977	0.909782	0.878839	0.887038	0.852727	0.65283	0.63381	0.61476	0.568477	0.303935	0.62927	0.708971	0.728724	0.482436	0.703398	0.506755	0.629453	0.471212	0.759035
CL1	cg12580445	0.81587	0.881895	0.639816	0.741932	0.700455	0.76379	0.809996	0.52814	0.841947	0.790875	0.502937	0.386751	0.2279	0.40011	0.235866	0.224355	0.422274	0.187904	0.349369	0.13219	0.11977	0.17711	0.294564	0.482408
CL1	cg11559446	0.863308	0.917978	0.937059	0.856802	0.827226	0.794868	0.910555	0.883505	0.855021	0.853631	0.761759	0.295885	0.357491	0.242184	0.37552	0.228637	0.286659	0.456515	0.243056	0.296603	0.238358	0.272949	0.678906	0.483081
CL1	cg26828017	0.792401	0.803556	0.761807	0.641817	0.790254	0.709193	0.798876	0.712831	0.757511	0.709381	0.698396	0.457396	0.401193	0.32364	0.348508	0.497666	0.207117	0.38749	0.370783	0.297533	0.102195	0.187471	0.444598	0.403035
CL1	cg01063768	0.798113	0.629883	0.878681	0.692954	0.876027	0.89589	0.779786	0.852983	0.888271	0.869916	0.750738	0.620219	0.682412	0.514521	0.439724	0.342055	0.583857	0.408998	0.592484	0.26743	0.310467	0.345628	0.432289	0.499362
CL1	cg18219563	0.179859	0.58707	0.654436	0.17289	0.413525	0.531723	0.539625	0.357062	0.346653	0.328192	0.335341	0.0415739	0.0496762	0.0297723	0.0284688	0.0311146	0.136344	0.0249818	0.0323049	0.028048	0.0117907	0.0154125	0.0196515	0.0332541
CL1	cg19012681	0.208395	0.325782	0.480556	0.552959	0.571077	0.477292	0.359951	0.415616	0.391958	0.368754	0.168753	0.232042	0.398755	0.181063	0.10274	0.125576	0.25565	0.0965678	0.181025	0.156397	0.091537	0.0674796	0.126128	0.0887796
CL1	cg23125993	0.679405	0.794636	0.51849	0.758023	0.834537	0.474105	0.167731	0.465851	0.785717	0.771857	0.310165	0.285802	0.119054	0.252679	0.199995	0.0928807	0.147936	0.0928224	0.198818	0.166512	0.0797329	0.191785	0.129834	0.360227
CL1	cg04348023	0.710297	0.80177	0.809503	0.705149	0.615674	0.612665	0.548164	0.652853	0.709571	0.688968	0.620362	0.290607	0.572085	0.129784	0.42387	0.262228	0.306295	0.22239	0.317785	0.322278	0.328039	0.49727	0.351559	0.234714
CL1	cg13817046	0.740758	0.665502	0.782847	0.716576	0.495441	0.403814	0.761267	0.535851	0.85492	0.824412	0.621114	0.306561	0.287678	0.248264	0.111445	0.26851	0.232439	0.187102	0.450865	0.164981	0.0863542	0.252031	0.333482	0.220099
CL1	cg07340580	0.454548	0.593162	0.730287	0.640135	0.157269	0.177792	0.489099	0.342681	0.517236	0.513472	0.203676	0.0509824	0.158745	0.0598877	0.0282481	0.185092	0.0963462	0.0791236	0.179964	0.0977018	0.0338686	0.0265479	0.140029	0.150535
CL1	cg07098902	0.65478	0.289203	0.668337	0.466696	0.570024	0.0540888	0.607608	0.472175	0.771461	0.738969	0.0313612	0.0343227	0.360189	0.0394527	0.0295533	0.0409847	0.0471832	0.0417605	0.0726134	0.0401723	0.0169628	0.024129	0.142738	0.0740337
CL1	cg07060505	0.731939	0.824513	0.825921	0.760952	0.923994	0.354152	0.808293	0.696755	0.912341	0.879209	0.421593	0.433721	0.619023	0.207157	0.227016	0.158944	0.34908	0.106781	0.354249	0.150601	0.361551	0.302465	0.479847	0.472065
CL1	cg09615224	0.395677	0.863953	0.830749	0.660541	0.772324	0.17352	0.754953	0.228812	0.914688	0.874247	0.124673	0.193748	0.0553117	0.144172	0.0891598	0.114722	0.0897545	0.119862	0.1993	0.066447	0.0728673	0.0777112	0.0809223	0.121661
CL1	cg22595235	0.696387	0.68072	0.597138	0.61805	0.464215	0.17967	0.800464	0.101381	0.692794	0.698051	0.0680131	0.143935	0.0983834	0.111146	0.0533134	0.125675	0.14881	0.118043	0.132082	0.0917245	0.162384	0.0532393	0.0541001	0.126194
CL1	cg17199247	0.789932	0.849821	0.647996	0.682315	0.464655	0.0603164	0.833541	0.060936	0.836326	0.844034	0.0418342	0.0660776	0.0288324	0.0656026	0.0328692	0.0357265	0.0873861	0.0672031	0.0518231	0.0285251	0.0197722	0.0149938	0.0150534	0.0533154
CL1	cg23116322	0.267751	0.844175	0.515037	0.586366	0.478613	0.127863	0.307478	0.283872	0.447475	0.6281	0.0509259	0.0440917	0.0578947	0.0534425	0.0387602	0.100499	0.0727536	0.0899167	0.119418	0.0540116	0.0518017	0.0403295	0.0915432	0.120249
CL1	cg05022059	0.363917	0.623744	0.875557	0.68833	0.645508	0.0956362	0.860385	0.508031	0.713152	0.810267	0.0930475	0.0624039	0.155666	0.0588735	0.0932225	0.0488544	0.152707	0.112162	0.116322	0.04312	0.193828	0.0559093	0.40778	0.160408
CL1	cg15389338	0.204601	0.875374	0.811308	0.678826	0.468908	0.393031	0.726709	0.806431	0.863011	0.761746	0.107764	0.182058	0.428145	0.0939332	0.0717908	0.187868	0.132198	0.108107	0.13481	0.112429	0.132548	0.0753728	0.238707	0.215864
CL1	cg02239862	0.300426	0.801473	0.753265	0.490548	0.416449	0.218685	0.79518	0.768173	0.845801	0.785213	0.0556364	0.0525355	0.181053	0.0865662	0.0365544	0.0586505	0.220954	0.295259	0.123093	0.194511	0.0600175	0.0492301	0.157094	0.189101
CL1	cg18647259	0.0147333	0.642008	0.429694	0.506367	0.573979	0.0248409	0.661816	0.529061	0.57811	0.593815	0.0179688	0.0128823	0.107996	0.0165269	0.016042	0.0236593	0.0228372	0.0199986	0.0111621	0.0390395	0.0137989	0.0114349	0.0134507	0.0297508
CL1	cg04545136	0.146346	0.596692	0.530952	0.683307	0.359185	0.157751	0.758415	0.544963	0.665867	0.693023	0.0793139	0.0555678	0.222314	0.0769959	0.0528622	0.0714356	0.0986363	0.135634	0.189689	0.141814	0.0764914	0.0654699	0.125217	0.13705
CL1	cg13601427	0.0666488	0.614767	0.499919	0.430245	0.293786	0.200126	0.642846	0.415988	0.671616	0.606227	0.0321661	0.0601498	0.0598178	0.0332845	0.0274073	0.0452584	0.0606466	0.0616846	0.068451	0.0600013	0.0397389	0.0361428	0.0438404	0.0771086
CL1	cg27515369	0.0820254	0.86782	0.94039	0.702463	0.516356	0.047661	0.893142	0.591518	0.907873	0.898272	0.0429834	0.0543169	0.0475644	0.0356076	0.0730167	0.0448276	0.0439755	0.0366904	0.0541746	0.0399799	0.0454217	0.0344276	0.0577324	0.0746754
CL2	cg05122957	0.898131	0.72154	0.672994	0.73523	0.648357	0.930707	0.692798	0.713638	0.597914	0.658071	0.779419	0.807409	0.807273	0.926713	0.864947	0.887166	0.884812	0.769842	0.91985	0.230799	0.390747	0.285039	0.776375	0.27035
CL2	cg07541559	0.859972	0.500351	0.699197	0.867399	0.619025	0.851148	0.826008	0.847316	0.785231	0.771844	0.617578	0.638086	0.708209	0.253069	0.778803	0.636771	0.694375	0.589082	0.629975	0.168849	0.128633	0.397605	0.369845	0.326632
CL2	cg09770579	0.747499	0.540857	0.733277	0.750357	0.617659	0.496375	0.64564	0.656522	0.603999	0.62791	0.459635	0.334085	0.67217	0.381558	0.492392	0.362088	0.471313	0.449468	0.486658	0.129591	0.43124	0.143089	0.321602	0.286182
CL2	cg24394631	0.700338	0.916152	0.891653	0.85312	0.745745	0.848874	0.867149	0.846262	0.884145	0.837868	0.201852	0.255434	0.708532	0.134888	0.759179	0.386568	0.276731	0.17703	0.764851	0.305336	0.435406	0.0629306	0.26383	0.304807
CL2	cg04493169	0.878733	0.902446	0.822049	0.804045	0.604797	0.881187	0.836581	0.729914	0.899394	0.899148	0.419283	0.612422	0.715413	0.243069	0.746253	0.629556	0.463509	0.366602	0.60857	0.213003	0.205216	0.200611	0.37809	0.633005
CL2	cg04897804	0.444699	0.697537	0.535713	0.6115	0.471069	0.832199	0.637706	0.611494	0.631137	0.678475	0.258261	0.307338	0.596624	0.142929	0.280038	0.147509	0.287457	0.262817	0.330489	0.121972	0.247828	0.096901	0.184606	0.136635
CL2	cg21687563	0.825296	0.808056	0.591517	0.64532	0.315327	0.899943	0.75256	0.85691	0.862545	0.865327	0.371577	0.441108	0.552551	0.191908	0.56785	0.0435824	0.367249	0.288014	0.382253	0.120154	0.116709	0.120475	0.158327	0.180381
CL2	cg16489259	0.845369	0.843476	0.675464	0.769489	0.663306	0.586449	0.784397	0.846649	0.865289	0.841975	0.404696	0.366492	0.633977	0.373237	0.59407	0.303912	0.659106	0.494724	0.633557	0.326475	0.221578	0.173961	0.268975	0.328221
CL2	cg04549460	0.795537	0.567461	0.565702	0.535608	0.654686	0.802057	0.525118	0.833964	0.759843	0.776125	0.064779	0.0622267	0.518594	0.190047	0.523532	0.264375	0.459845	0.20747	0.572562	0.183727	0.0665772	0.0656371	0.188523	0.202558
CL2	cg14515581	0.905623	0.887457	0.764045	0.849129	0.626424	0.933512	0.808269	0.875455	0.919452	0.904618	0.345961	0.281666	0.813949	0.329155	0.883321	0.39489	0.33967	0.239187	0.301631	0.196163	0.213841	0.264569	0.314861	0.380367
CL2	cg16392213	0.889318	0.933519	0.503283	0.738656	0.509063	0.763889	0.676567	0.656216	0.837894	0.766335	0.0353662	0.0288669	0.646144	0.542965	0.717923	0.149004	0.444467	0.0243438	0.314937	0.0225933	0.0117395	0.0151685	0.0186884	0.0309707
CL2	cg02218496	0.784958	0.877393	0.558775	0.740349	0.636462	0.653287	0.843285	0.797605	0.846983	0.824645	0.228924	0.273528	0.468271	0.717099	0.861599	0.313773	0.377036	0.137811	0.15077	0.226777	0.122429	0.116068	0.228667	0.245582
CL2	cg24779587	0.804414	0.748433	0.779725	0.596425	0.577659	0.842159	0.783108	0.740641	0.724226	0.564553	0.146155	0.528899	0.63667	0.600683	0.83617	0.474467	0.198195	0.466969	0.705499	0.108005	0.0811686	0.105923	0.0919776	0.275122
CL2	cg08045824	0.597863	0.83502	0.897728	0.729745	0.618255	0.677973	0.733013	0.673716	0.760227	0.761479	0.198411	0.389758	0.427627	0.534061	0.689793	0.341268	0.21499	0.499154	0.742866	0.0968547	0.344639	0.34342	0.0792306	0.196441
CL2	cg19908207	0.888524	0.926295	0.940476	0.88592	0.884861	0.915661	0.895627	0.90207	0.895425	0.88507	0.824671	0.750645	0.871672	0.875542	0.8736	0.874027	0.759617	0.889261	0.876795	0.740028	0.790257	0.809953	0.724299	0.723229
CL2	cg00352417	0.625138	0.615724	0.754509	0.786834	0.789745	0.835468	0.883498	0.744106	0.771629	0.752957	0.391219	0.443931	0.739144	0.759557	0.537075	0.763981	0.521814	0.683663	0.728458	0.250229	0.325103	0.378716	0.28906	0.281407
CL2	cg14145801	0.894017	0.921304	0.875617	0.811532	0.755166	0.616829	0.866183	0.808693	0.922604	0.922006	0.246795	0.310145	0.738213	0.912462	0.521135	0.719086	0.323356	0.0820512	0.775944	0.082326	0.0433238	0.0419484	0.079442	0.14095
CL2	cg03059131	0.785324	0.942005	0.898656	0.814355	0.715998	0.595601	0.807634	0.87479	0.910361	0.909539	0.0675612	0.106291	0.726594	0.871111	0.828141	0.80501	0.796031	0.456229	0.70146	0.0710959	0.0488557	0.0527079	0.100398	0.080567
CL2	cg27031435	0.903014	0.931695	0.854235	0.783091	0.393196	0.587464	0.52848	0.876422	0.916051	0.898093	0.394065	0.34601	0.740054	0.919154	0.894802	0.864085	0.542424	0.392028	0.894832	0.0664452	0.0439691	0.0560718	0.0583427	0.154981
CL2	cg07858848	0.758308	0.898268	0.864003	0.737356	0.881014	0.857686	0.873509	0.819152	0.850983	0.78938	0.69212	0.637441	0.879355	0.711341	0.745927	0.541887	0.855487	0.626112	0.832532	0.632843	0.15297	0.451459	0.34873	0.440467
CL2	cg21686632	0.829471	0.866155	0.775551	0.738074	0.868114	0.854625	0.707981	0.851424	0.847481	0.761122	0.769571	0.779085	0.821623	0.757837	0.847723	0.809442	0.79146	0.818735	0.875121	0.480482	0.67868	0.53269	0.405825	0.690815
CL2	cg23261171	0.805857	0.864218	0.78313	0.734618	0.699835	0.688579	0.77342	0.646595	0.843611	0.711453	0.775312	0.681417	0.664324	0.748069	0.895197	0.76951	0.755482	0.881369	0.792698	0.347878	0.388753	0.424333	0.377493	0.472845
CL2	cg01634146	0.951635	0.947571	0.939968	0.931433	0.867348	0.959414	0.957147	0.935103	0.931058	0.939128	0.780463	0.641765	0.912928	0.959529	0.950987	0.936097	0.958607	0.951122	0.966284	0.378108	0.46626	0.451822	0.363974	0.592331
CL2	cg11548059	0.923056	0.919864	0.920209	0.885728	0.842968	0.88897	0.903068	0.86182	0.870128	0.879204	0.755129	0.782212	0.83897	0.857637	0.914448	0.864804	0.910103	0.8804	0.894386	0.609936	0.700173	0.671285	0.542649	0.770797
CL2	cg09648454	0.899203	0.89808	0.912176	0.823228	0.763821	0.912224	0.914142	0.879241	0.908102	0.890834	0.897508	0.823523	0.789297	0.866716	0.903172	0.865852	0.650247	0.876927	0.874196	0.258992	0.484475	0.526441	0.331786	0.634449
CL2	cg01146320	0.866831	0.845759	0.792828	0.663547	0.686525	0.843227	0.770798	0.830575	0.768142	0.764149	0.758947	0.566888	0.606037	0.852207	0.82853	0.634498	0.535422	0.848395	0.791699	0.0900832	0.207023	0.201506	0.390108	0.467021
CL2	cg11012543	0.942732	0.896831	0.887128	0.876524	0.795722	0.875146	0.889159	0.884134	0.882729	0.767887	0.826254	0.861606	0.884777	0.93191	0.753861	0.886977	0.798309	0.852916	0.871271	0.319133	0.616508	0.417834	0.569146	0.758456
CL2	cg14124261	0.907972	0.935608	0.894511	0.851157	0.888906	0.880525	0.845241	0.903109	0.896416	0.856577	0.789145	0.842413	0.899465	0.892832	0.890079	0.892883	0.859776	0.89699	0.875448	0.370676	0.573035	0.518816	0.466258	0.755118
CL2	cg08654091	0.873673	0.902326	0.883594	0.785094	0.799761	0.9371	0.724949	0.927853	0.831481	0.862435	0.807874	0.892695	0.760282	0.895282	0.893953	0.771344	0.885655	0.805761	0.918429	0.182731	0.49389	0.238525	0.239898	0.824315
CL2	cg11185549	0.807274	0.886478	0.819416	0.695784	0.621325	0.883086	0.789997	0.867457	0.916319	0.902492	0.865867	0.836818	0.717392	0.886023	0.810317	0.795569	0.81488	0.887755	0.806738	0.185183	0.441689	0.290804	0.558604	0.673438
CL2	cg06383241	0.821512	0.882171	0.873281	0.835912	0.629754	0.794483	0.75429	0.881453	0.895417	0.857991	0.917871	0.830204	0.716735	0.886474	0.894276	0.861224	0.784462	0.80139	0.843585	0.140418	0.439409	0.351728	0.501022	0.73708
CL2	cg13505393	0.687398	0.625229	0.646027	0.524614	0.579562	0.771034	0.746825	0.852518	0.764574	0.774946	0.695383	0.634735	0.66317	0.668171	0.732454	0.640176	0.683857	0.678064	0.688442	0.45877	0.368253	0.467218	0.253689	0.462284
CL2	cg18816996	0.743176	0.89539	0.746255	0.724861	0.841996	0.838979	0.818288	0.903809	0.867509	0.867809	0.83862	0.676858	0.770727	0.739455	0.828356	0.81357	0.782836	0.699853	0.814048	0.6042	0.431387	0.306944	0.383305	0.623877
CL2	cg16439324	0.849416	0.905828	0.664788	0.68035	0.790829	0.851662	0.801273	0.853103	0.781622	0.780823	0.794314	0.777327	0.709058	0.849768	0.904165	0.830948	0.742041	0.772437	0.883099	0.588165	0.326363	0.340617	0.448396	0.630744
CL2	cg12595401	0.918148	0.902747	0.904609	0.88004	0.919717	0.943894	0.934188	0.92561	0.908264	0.927694	0.921146	0.921123	0.846077	0.929943	0.952418	0.926765	0.921673	0.921742	0.95849	0.792068	0.775395	0.775342	0.775302	0.90566
CL2	cg13539372	0.900891	0.934578	0.894383	0.898695	0.916647	0.836952	0.876794	0.91524	0.918019	0.915468	0.745594	0.794823	0.920836	0.910463	0.90676	0.933678	0.918056	0.935687	0.720409	0.596006	0.430464	0.606248	0.459996	0.760793
CL2	cg01971940	0.903062	0.899003	0.924707	0.907501	0.856119	0.795774	0.810281	0.790868	0.689306	0.758833	0.621928	0.696345	0.850584	0.795177	0.898283	0.759493	0.759032	0.806232	0.752225	0.474085	0.232761	0.184029	0.526949	0.580997
CL2	cg22454370	0.933186	0.940066	0.94929	0.927623	0.926811	0.929249	0.954462	0.934801	0.922832	0.912552	0.767839	0.784161	0.72672	0.922468	0.919062	0.763848	0.818215	0.861258	0.862329	0.623759	0.317917	0.336479	0.461823	0.849994
CL2	cg10533060	0.895664	0.950273	0.963945	0.942357	0.915439	0.914129	0.894925	0.934368	0.925169	0.911864	0.891458	0.866961	0.912119	0.912773	0.939859	0.921165	0.93127	0.918457	0.923275	0.75751	0.709277	0.594333	0.700702	0.906327
CL2	cg07111861	0.842017	0.861908	0.904363	0.808071	0.869483	0.861984	0.854139	0.896034	0.88864	0.849536	0.799918	0.794518	0.842741	0.746096	0.726596	0.675756	0.848922	0.868626	0.720779	0.571724	0.496096	0.506183	0.698202	0.747284
CL2	cg16702014	0.766827	0.738471	0.769792	0.686927	0.785578	0.743321	0.784595	0.814471	0.752016	0.7536	0.562794	0.618108	0.840279	0.706247	0.704864	0.730542	0.765049	0.797009	0.452932	0.394966	0.254016	0.282672	0.616806	0.438541
CL2	cg12329318	0.935494	0.948053	0.951273	0.923341	0.945244	0.935834	0.933672	0.943237	0.93493	0.93707	0.78673	0.772874	0.859554	0.892471	0.735089	0.907491	0.9113	0.913013	0.385255	0.176318	0.612216	0.212887	0.429619	0.56065
CL2	cg09690040	0.90051	0.838086	0.853412	0.743563	0.829017	0.86855	0.892657	0.917828	0.779528	0.885335	0.89924	0.804626	0.795325	0.788615	0.906342	0.761132	0.776804	0.838413	0.597185	0.330969	0.566176	0.290465	0.51855	0.730484
CL2	cg10149870	0.921718	0.625426	0.782758	0.872906	0.854341	0.908377	0.824077	0.925474	0.887792	0.86977	0.846375	0.7718	0.91925	0.916393	0.89305	0.710521	0.896908	0.785962	0.870579	0.405521	0.484909	0.263329	0.403173	0.755175
CL2	cg23611697	0.919881	0.635237	0.701855	0.913514	0.789804	0.870449	0.800241	0.912292	0.754224	0.889302	0.74338	0.515185	0.857343	0.780515	0.816504	0.703727	0.898833	0.836568	0.6475	0.427652	0.465817	0.178721	0.318262	0.56009
CL2	cg07281377	0.948474	0.967967	0.524437	0.923368	0.958835	0.914646	0.963407	0.967085	0.94746	0.933046	0.920274	0.878561	0.949711	0.969607	0.883702	0.688896	0.958649	0.937993	0.873359	0.318871	0.349986	0.327237	0.606279	0.722911
CL2	cg08109568	0.865039	0.772597	0.864637	0.726417	0.698281	0.826983	0.780086	0.603716	0.830859	0.829629	0.834644	0.697929	0.790984	0.86821	0.855052	0.732701	0.706126	0.83918	0.740587	0.430985	0.267959	0.342397	0.577983	0.50656
CL2	cg10264003	0.829409	0.819936	0.765267	0.746486	0.716368	0.884284	0.875956	0.86361	0.723423	0.769236	0.890632	0.730836	0.799663	0.799246	0.820992	0.844894	0.800276	0.844068	0.872119	0.521578	0.331142	0.313705	0.690184	0.618104
CL2	cg17360854	0.579429	0.69556	0.662312	0.618054	0.60905	0.795868	0.711799	0.771762	0.777103	0.702284	0.819195	0.736496	0.636936	0.860467	0.755509	0.63387	0.60035	0.714515	0.717017	0.302326	0.0916525	0.184212	0.523907	0.493756
CL2	cg07165066	0.859771	0.875539	0.841414	0.681587	0.689239	0.926578	0.849589	0.848492	0.888303	0.862985	0.782004	0.838375	0.804126	0.924879	0.817733	0.834356	0.828253	0.822367	0.793993	0.562735	0.296066	0.371983	0.522664	0.762212
CL2	cg09750084	0.787021	0.724207	0.750816	0.723382	0.566753	0.707065	0.727547	0.716769	0.79026	0.690001	0.715159	0.77492	0.79815	0.827167	0.871344	0.846757	0.806714	0.578511	0.787689	0.272532	0.177195	0.336631	0.555157	0.573118
CL2	cg14678774	0.831298	0.891927	0.820935	0.859576	0.784317	0.821879	0.807286	0.882555	0.858256	0.836082	0.865859	0.887268	0.832083	0.92139	0.928064	0.878412	0.796625	0.825712	0.892139	0.416661	0.483873	0.68675	0.70602	0.734148
CL2	cg05315321	0.652335	0.62606	0.601296	0.429512	0.43244	0.683739	0.488173	0.760574	0.693753	0.848423	0.81159	0.525201	0.687521	0.671942	0.785939	0.614353	0.62446	0.45377	0.711158	0.0977312	0.0606516	0.258842	0.303792	0.106694
CL2	cg20585841	0.903851	0.900709	0.879407	0.905651	0.764881	0.924974	0.807252	0.925567	0.89992	0.934172	0.884867	0.884394	0.826354	0.901549	0.921758	0.883584	0.901865	0.812063	0.909839	0.712211	0.540367	0.720855	0.780491	0.633329
CL2	cg22340807	0.887228	0.89951	0.881847	0.887541	0.885345	0.911665	0.796595	0.848692	0.889583	0.862209	0.886279	0.707578	0.879548	0.856418	0.885335	0.914184	0.858562	0.840409	0.896664	0.541446	0.172054	0.607388	0.759	0.542929
CL2	cg10126181	0.895201	0.936998	0.879502	0.843005	0.817821	0.90833	0.895883	0.882593	0.88516	0.889114	0.78198	0.765937	0.750878	0.929802	0.929711	0.889309	0.867364	0.765439	0.87664	0.172155	0.139175	0.809102	0.527573	0.33924
CL2	cg03252313	0.916047	0.902031	0.897561	0.928573	0.574787	0.925197	0.873718	0.918133	0.866625	0.866976	0.80281	0.753037	0.755537	0.807727	0.883395	0.92656	0.832773	0.91587	0.927958	0.217791	0.188913	0.800569	0.280409	0.505268
CL2	cg17838516	0.861211	0.809053	0.760302	0.89496	0.750857	0.86329	0.869169	0.732682	0.930489	0.895331	0.526839	0.817711	0.687788	0.657272	0.789151	0.920494	0.860427	0.783673	0.80154	0.272975	0.212499	0.415417	0.406398	0.49224
CL2	cg02165330	0.895449	0.922561	0.928386	0.875971	0.818207	0.913623	0.909833	0.918566	0.917355	0.905343	0.767722	0.803118	0.749004	0.90116	0.929475	0.842616	0.911674	0.911992	0.867382	0.678049	0.498595	0.717946	0.685599	0.758456
CL2	cg01418539	0.936895	0.888856	0.901701	0.918112	0.86766	0.901608	0.930402	0.924812	0.895791	0.915782	0.865064	0.89229	0.838996	0.893877	0.938076	0.885561	0.931294	0.874286	0.880511	0.675414	0.54727	0.810796	0.734117	0.83089
CL2	cg16987524	0.734251	0.854025	0.880797	0.749321	0.504456	0.448119	0.765252	0.833798	0.851104	0.820496	0.830806	0.866057	0.722681	0.808575	0.821054	0.878273	0.671232	0.827378	0.867065	0.402785	0.482512	0.177303	0.428775	0.100318
CL2	cg14405839	0.897714	0.846612	0.756723	0.792627	0.858239	0.74704	0.889999	0.892448	0.861176	0.869002	0.85974	0.760408	0.791661	0.837729	0.640601	0.716176	0.859453	0.807416	0.76982	0.367421	0.616262	0.45825	0.487444	0.454367
CL2	cg17226446	0.809772	0.907579	0.855575	0.849578	0.750685	0.681879	0.820153	0.830442	0.817442	0.804598	0.773195	0.639113	0.757653	0.80095	0.692914	0.528978	0.782622	0.743615	0.832422	0.186074	0.62046	0.322974	0.344365	0.325529
CL2	cg27392771	0.900914	0.908913	0.863289	0.850791	0.781368	0.867055	0.917259	0.898266	0.876246	0.893226	0.873372	0.728372	0.779082	0.881101	0.842427	0.818409	0.946805	0.867661	0.887462	0.275376	0.813929	0.393523	0.29116	0.435863
CL2	cg10244461	0.887439	0.942589	0.904802	0.909615	0.830614	0.950523	0.816153	0.896874	0.909573	0.919588	0.912166	0.914457	0.916605	0.94695	0.762096	0.76894	0.914024	0.911134	0.879467	0.549034	0.798707	0.643789	0.605502	0.604077
CL2	cg00920572	0.764927	0.927507	0.928269	0.83128	0.808726	0.885735	0.921493	0.88828	0.893733	0.911987	0.690916	0.723091	0.787023	0.819586	0.803703	0.85484	0.696144	0.868779	0.893662	0.238116	0.815972	0.360583	0.363384	0.426879
CL2	cg07852840	0.959735	0.948514	0.903378	0.916031	0.755325	0.946382	0.926737	0.943816	0.942072	0.923526	0.721032	0.735031	0.894316	0.947402	0.963056	0.951448	0.94537	0.928361	0.855851	0.18207	0.689577	0.473349	0.394786	0.53421
CL2	cg14013080	0.878778	0.902671	0.873706	0.750255	0.639518	0.882219	0.814372	0.857643	0.891779	0.895831	0.686593	0.847297	0.724072	0.850307	0.92949	0.87291	0.807324	0.813767	0.922813	0.23412	0.58202	0.303778	0.454935	0.451529
CL2	cg09262197	0.910724	0.931386	0.915247	0.897628	0.749204	0.921989	0.918575	0.88227	0.884513	0.879815	0.805788	0.78111	0.714737	0.932668	0.902424	0.87767	0.849892	0.905833	0.898266	0.420342	0.777401	0.484326	0.558947	0.601056
CL2	cg13922291	0.876734	0.86973	0.864669	0.812676	0.77602	0.880316	0.842401	0.8412	0.844198	0.831244	0.79851	0.840426	0.845155	0.890457	0.890158	0.858599	0.800596	0.809518	0.895401	0.49502	0.819609	0.683924	0.593022	0.600704
CL2	cg23922724	0.887728	0.920618	0.914609	0.852275	0.850376	0.908762	0.927366	0.91585	0.883711	0.890093	0.87852	0.876512	0.841692	0.923175	0.931365	0.871072	0.89154	0.877104	0.838953	0.637045	0.808604	0.353586	0.554127	0.659527
CL2	cg21478921	0.946667	0.944359	0.926867	0.936005	0.959067	0.888843	0.898329	0.885962	0.940281	0.898551	0.870936	0.911132	0.948877	0.865883	0.957438	0.947085	0.863548	0.801628	0.812754	0.439124	0.951828	0.125647	0.315865	0.35418
CL2	cg19375403	0.774087	0.861644	0.864965	0.862661	0.692107	0.900567	0.880087	0.94825	0.88966	0.920355	0.913941	0.863778	0.613875	0.814431	0.9171	0.830154	0.779989	0.791768	0.722396	0.380391	0.495356	0.545377	0.40693	0.396629
CL2	cg06823060	0.903416	0.871229	0.905669	0.901082	0.793198	0.925712	0.921276	0.935167	0.893085	0.929461	0.91046	0.767963	0.720656	0.794129	0.90876	0.779063	0.850785	0.8841	0.785671	0.383698	0.710415	0.783486	0.494834	0.474068
CL2	cg00063828	0.315954	0.912031	0.843333	0.703027	0.720216	0.847437	0.767489	0.799189	0.819054	0.765062	0.494672	0.703114	0.582395	0.834106	0.895729	0.680763	0.69565	0.802518	0.863536	0.105234	0.158056	0.158376	0.283096	0.14275
CL2	cg03043127	0.802335	0.823625	0.837927	0.670587	0.60499	0.894434	0.804266	0.835745	0.886725	0.865705	0.576139	0.74843	0.686365	0.904396	0.910573	0.555412	0.6642	0.784524	0.80911	0.399059	0.608651	0.348201	0.331377	0.100922
CL2	cg11192169	0.893805	0.906008	0.869377	0.87583	0.765553	0.867763	0.864112	0.935579	0.893987	0.887904	0.663437	0.709097	0.799076	0.898461	0.826808	0.71497	0.825542	0.854762	0.487157	0.468371	0.678201	0.473943	0.519661	0.370584
CL2	cg14417784	0.924602	0.92766	0.929602	0.744094	0.722984	0.848359	0.815536	0.831495	0.814221	0.82741	0.307542	0.601184	0.648857	0.912495	0.920581	0.605495	0.469318	0.785457	0.349173	0.323812	0.422104	0.0558165	0.224528	0.163841
CL2	cg11817961	0.745697	0.780001	0.80286	0.429359	0.695634	0.845213	0.718243	0.843354	0.834455	0.802587	0.465777	0.498341	0.581139	0.809483	0.581099	0.403149	0.475332	0.594732	0.394932	0.160255	0.48408	0.161166	0.214229	0.387376
CL2	cg03128890	0.822079	0.830818	0.787703	0.654202	0.674612	0.850352	0.620198	0.73058	0.825607	0.794778	0.335061	0.304972	0.663477	0.675916	0.483877	0.426826	0.650155	0.653902	0.38137	0.246684	0.0852325	0.0845743	0.294524	0.156999
CL2	cg25892587	0.840039	0.838372	0.906551	0.796043	0.686618	0.789106	0.793231	0.794012	0.762836	0.776691	0.675591	0.423949	0.74521	0.6856	0.624629	0.492544	0.759857	0.758461	0.22497	0.182841	0.287769	0.201645	0.463978	0.244894
CL2	cg10558233	0.817953	0.892237	0.898529	0.696783	0.724173	0.807785	0.896643	0.833079	0.809904	0.816189	0.588592	0.15399	0.674341	0.817117	0.341848	0.590262	0.874512	0.80473	0.411396	0.0797144	0.300906	0.19747	0.311265	0.186469
CL2	cg07810039	0.858876	0.874132	0.860837	0.669942	0.598699	0.913409	0.839939	0.915747	0.862089	0.84721	0.670035	0.268686	0.711389	0.920164	0.909621	0.660805	0.83421	0.784296	0.538313	0.167272	0.266834	0.152887	0.219271	0.454876
CL2	cg21144871	0.795195	0.85389	0.831537	0.893399	0.827033	0.863019	0.854716	0.831463	0.829909	0.855327	0.701262	0.458358	0.785121	0.896988	0.879159	0.582352	0.828633	0.692919	0.471553	0.264775	0.549157	0.361328	0.427427	0.485502
CL2	cg12303627	0.569106	0.84645	0.845301	0.589581	0.655535	0.880156	0.629378	0.809571	0.556138	0.734901	0.273275	0.266589	0.531513	0.764335	0.532383	0.447053	0.450806	0.868533	0.409345	0.116745	0.0980393	0.174644	0.168108	0.258238
CL2	cg06222062	0.858491	0.842532	0.719792	0.726201	0.591663	0.696573	0.777112	0.803671	0.836804	0.761478	0.83564	0.618853	0.731312	0.897761	0.667597	0.670857	0.650141	0.720733	0.515517	0.525108	0.382664	0.442899	0.32278	0.406238
CL2	cg19224278	0.840292	0.903408	0.832782	0.821797	0.710866	0.826121	0.932832	0.789373	0.836623	0.928333	0.725091	0.553665	0.635779	0.793709	0.759598	0.526942	0.711633	0.753142	0.737353	0.559885	0.375528	0.25852	0.252079	0.511374
CL2	cg15809077	0.932065	0.93599	0.943704	0.914657	0.882278	0.928407	0.907611	0.957447	0.931659	0.954826	0.940705	0.853259	0.843748	0.856408	0.935562	0.747457	0.89034	0.85276	0.784037	0.745889	0.746697	0.5806	0.673639	0.840608
CL2	cg03290977	0.8824	0.867662	0.865085	0.660725	0.766903	0.751224	0.77939	0.885331	0.803096	0.860461	0.743676	0.724689	0.285036	0.816067	0.67238	0.311809	0.215985	0.537791	0.272998	0.193404	0.251101	0.289182	0.200359	0.135759
CL2	cg17518842	0.887883	0.854652	0.793717	0.782816	0.739391	0.912505	0.673808	0.90288	0.780447	0.819116	0.901791	0.686676	0.695263	0.824528	0.731691	0.381629	0.78507	0.798553	0.822896	0.22088	0.227033	0.405534	0.422372	0.459271
CL2	cg19225602	0.89773	0.894315	0.812927	0.741174	0.726468	0.910669	0.853785	0.885223	0.901186	0.868314	0.85334	0.807632	0.690669	0.889145	0.856451	0.275694	0.800321	0.773869	0.73462	0.216797	0.25337	0.176457	0.441929	0.521433
CL2	cg23305408	0.809083	0.790519	0.752463	0.640941	0.527572	0.783133	0.743732	0.798185	0.640242	0.634363	0.747696	0.591179	0.506244	0.862172	0.819466	0.24322	0.716569	0.740648	0.769018	0.160118	0.290279	0.263393	0.283391	0.158561
CL2	cg09802186	0.962075	0.976607	0.709477	0.752331	0.916003	0.939308	0.922703	0.938829	0.947043	0.937171	0.895584	0.913203	0.591784	0.968429	0.849981	0.363206	0.456934	0.855431	0.735506	0.184981	0.268123	0.243187	0.385728	0.469225
CL2	cg02697427	0.948661	0.977511	0.815935	0.75055	0.892155	0.966019	0.945888	0.960049	0.95412	0.959433	0.888306	0.911651	0.516612	0.980948	0.846978	0.372264	0.447144	0.861401	0.790347	0.179934	0.262766	0.248241	0.404009	0.514504
CL2	cg19541916	0.765481	0.80715	0.695661	0.75359	0.553382	0.752644	0.693554	0.824031	0.757291	0.746501	0.658942	0.688373	0.574528	0.805432	0.614331	0.281755	0.492263	0.762811	0.437493	0.263201	0.319946	0.388636	0.239349	0.350729
CL2	cg24147838	0.73364	0.901029	0.484435	0.799023	0.601733	0.891359	0.81525	0.926097	0.881869	0.902172	0.753178	0.718533	0.658348	0.879169	0.826019	0.235862	0.609206	0.742381	0.516678	0.243182	0.0772864	0.24792	0.323301	0.277415
CL2	cg16015593	0.85807	0.909292	0.852654	0.806543	0.715244	0.513843	0.683763	0.703627	0.898012	0.873493	0.823757	0.701946	0.719037	0.818753	0.607321	0.691861	0.781088	0.609626	0.429506	0.152042	0.305807	0.236084	0.165523	0.204593
CL2	cg23272369	0.927302	0.937559	0.89536	0.901103	0.83857	0.809368	0.687638	0.867428	0.876002	0.871892	0.863063	0.82173	0.902392	0.904609	0.93301	0.887694	0.839256	0.782007	0.386508	0.192546	0.372988	0.468876	0.540183	0.4124
CL2	cg16576033	0.802612	0.924978	0.745568	0.869105	0.799952	0.833575	0.614271	0.737857	0.85361	0.892441	0.721662	0.878835	0.838641	0.806524	0.843751	0.70389	0.725546	0.213653	0.566527	0.13344	0.202061	0.315855	0.416299	0.178929
CL2	cg14941226	0.888645	0.871869	0.939231	0.862337	0.875238	0.909678	0.900402	0.874048	0.897235	0.893966	0.839132	0.79343	0.85974	0.719189	0.90557	0.561584	0.934143	0.921965	0.899093	0.489785	0.600206	0.251512	0.656159	0.467405
CL2	cg25150021	0.848573	0.893674	0.876365	0.801231	0.664382	0.63436	0.850021	0.825632	0.902319	0.860002	0.787303	0.858816	0.631503	0.925603	0.871381	0.859755	0.839954	0.779239	0.557302	0.344991	0.200859	0.0878114	0.649237	0.139661
CL2	cg03733760	0.850431	0.927781	0.881495	0.925814	0.734743	0.721684	0.837581	0.922008	0.905817	0.915938	0.853697	0.851075	0.845162	0.940812	0.945048	0.730419	0.788435	0.885427	0.925335	0.230043	0.226537	0.229026	0.697811	0.325044
CL2	cg20014822	0.810403	0.811863	0.807029	0.717243	0.697875	0.568251	0.796841	0.838248	0.810853	0.771201	0.825859	0.680848	0.751841	0.824952	0.807982	0.703341	0.694332	0.741416	0.834336	0.299129	0.211628	0.220128	0.733604	0.216102
CL2	cg23814002	0.944144	0.955444	0.968121	0.961186	0.935776	0.950268	0.953044	0.959525	0.948272	0.944435	0.961025	0.924108	0.942517	0.936748	0.954262	0.949425	0.956228	0.959704	0.967443	0.801564	0.807443	0.710866	0.949227	0.737283
CL2	cg15442737	0.980372	0.988669	0.967179	0.950528	0.928052	0.960801	0.795462	0.969545	0.934486	0.94244	0.885587	0.925694	0.847832	0.963109	0.985528	0.885145	0.935566	0.900657	0.93844	0.401884	0.128243	0.296379	0.843645	0.61909
CL2	cg22160612	0.923762	0.941874	0.931241	0.899282	0.741291	0.907807	0.913069	0.888003	0.893481	0.898976	0.818711	0.802046	0.827276	0.901575	0.926647	0.741633	0.912535	0.8175	0.937097	0.362379	0.313193	0.229524	0.884205	0.497072
CL2	cg09568647	0.856618	0.846929	0.662167	0.695937	0.533373	0.91611	0.859728	0.92058	0.894122	0.890395	0.833602	0.887006	0.803032	0.785756	0.89393	0.831848	0.846339	0.881585	0.814053	0.16162	0.371339	0.343101	0.605949	0.0997005
CL2	cg11205552	0.814464	0.852101	0.62395	0.767837	0.430434	0.868171	0.72235	0.735008	0.844047	0.804347	0.672385	0.683912	0.795348	0.821365	0.828649	0.886185	0.723376	0.776746	0.753997	0.120478	0.36231	0.162759	0.51433	0.191114
CL2	cg10631356	0.922787	0.857594	0.909567	0.817353	0.652035	0.919519	0.849449	0.93144	0.907434	0.905918	0.749297	0.878825	0.890535	0.93095	0.921322	0.690626	0.915678	0.887176	0.858123	0.356851	0.408171	0.505954	0.681776	0.434691
CL2	cg14621217	0.807714	0.74191	0.772969	0.66889	0.695453	0.891515	0.776641	0.8687	0.810344	0.874054	0.592823	0.730531	0.664092	0.900398	0.872863	0.803911	0.700087	0.77904	0.841396	0.131597	0.0385865	0.355008	0.490406	0.091149
CL2	cg18548864	0.86683	0.883666	0.874742	0.751043	0.684819	0.915564	0.92351	0.938772	0.919142	0.885761	0.731705	0.814318	0.87914	0.947508	0.929079	0.895315	0.831451	0.83359	0.873769	0.30493	0.413062	0.390639	0.740805	0.260542
CL2	cg22375757	0.923451	0.918451	0.90952	0.893768	0.851703	0.943572	0.933285	0.932661	0.929722	0.90611	0.881646	0.900955	0.886109	0.901802	0.934493	0.836736	0.911586	0.92854	0.941381	0.345322	0.605987	0.561753	0.805212	0.528139
CL2	cg14286320	0.923604	0.910703	0.828012	0.871303	0.731709	0.878515	0.839464	0.933704	0.911053	0.921238	0.735579	0.794123	0.824464	0.93255	0.922487	0.732735	0.914408	0.902591	0.823288	0.212773	0.48114	0.43171	0.744096	0.259577
CL2	cg13495118	0.879697	0.703194	0.820435	0.841288	0.710462	0.915114	0.83953	0.889233	0.877596	0.849043	0.72327	0.777075	0.792152	0.904108	0.881792	0.862661	0.854878	0.85059	0.783601	0.140913	0.510446	0.34682	0.764359	0.362349
CL2	cg08738280	0.772684	0.644398	0.635788	0.632969	0.624318	0.850391	0.762211	0.819923	0.741477	0.817599	0.737981	0.615877	0.695655	0.869042	0.816048	0.668325	0.774327	0.728964	0.758684	0.357123	0.480246	0.203518	0.544829	0.367257
CL2	cg26860604	0.944362	0.944032	0.936818	0.832824	0.921697	0.916912	0.895953	0.932802	0.949223	0.935165	0.886193	0.933238	0.954752	0.97273	0.950966	0.953475	0.961879	0.96814	0.949194	0.243041	0.61978	0.175289	0.497075	0.637131
CL2	cg09419444	0.921033	0.905315	0.802106	0.516606	0.744704	0.857821	0.812613	0.847853	0.900082	0.891777	0.865842	0.82409	0.89072	0.937521	0.944414	0.889037	0.907303	0.907585	0.882204	0.0894653	0.407192	0.121426	0.443608	0.253628
CL2	cg00005112	0.856597	0.812655	0.830064	0.722198	0.730776	0.782848	0.745694	0.853111	0.769813	0.786051	0.747193	0.78163	0.80877	0.826754	0.827281	0.78641	0.824454	0.841926	0.785379	0.255313	0.564975	0.281234	0.538157	0.427425
CL2	cg16516248	0.922336	0.865173	0.885935	0.849144	0.81692	0.889779	0.84755	0.898974	0.891203	0.879571	0.852424	0.783187	0.925537	0.927505	0.935086	0.91947	0.920304	0.910823	0.873075	0.101472	0.64797	0.251659	0.736776	0.376434
CL2	cg21531657	0.939626	0.944274	0.894382	0.900987	0.864036	0.947988	0.938433	0.926132	0.908339	0.928945	0.866265	0.91394	0.895674	0.942681	0.926496	0.917745	0.938065	0.940021	0.93243	0.69871	0.790067	0.606387	0.876429	0.772805
CL2	cg19258425	0.885363	0.90351	0.874286	0.722747	0.689303	0.791476	0.849417	0.805245	0.882864	0.871234	0.750331	0.77783	0.738342	0.872154	0.867571	0.646852	0.597165	0.799206	0.665108	0.0928766	0.34597	0.184574	0.527534	0.133534
CL2	cg18938709	0.935962	0.931052	0.949367	0.915522	0.915798	0.941046	0.93704	0.940681	0.905067	0.927021	0.904823	0.831178	0.915796	0.928784	0.920359	0.810232	0.786081	0.900183	0.845823	0.274514	0.709939	0.397034	0.629192	0.595454
CL2	cg04359602	0.901024	0.929715	0.915719	0.86397	0.902272	0.854266	0.849559	0.85038	0.846558	0.891558	0.760121	0.60866	0.916224	0.914628	0.898804	0.883847	0.895986	0.874318	0.869131	0.227699	0.668796	0.447724	0.711771	0.434131
CL2	cg19192065	0.898996	0.901253	0.810491	0.853306	0.702664	0.92768	0.885132	0.792259	0.832873	0.90017	0.722462	0.742901	0.737102	0.823932	0.909358	0.74113	0.865017	0.754706	0.846868	0.190932	0.648865	0.50147	0.640303	0.175958
CL2	cg22579828	0.821288	0.756165	0.788306	0.678485	0.583393	0.778946	0.601654	0.789951	0.774718	0.782863	0.682782	0.641906	0.653505	0.754397	0.791582	0.581951	0.746918	0.620185	0.76431	0.340567	0.484622	0.496181	0.43357	0.493552
CL2	cg14138540	0.812411	0.835005	0.864868	0.707157	0.677203	0.707735	0.470142	0.687323	0.723468	0.671188	0.594995	0.41995	0.602831	0.7627	0.873085	0.419184	0.683552	0.504125	0.509023	0.0868408	0.417103	0.158078	0.262553	0.27473
CL2	cg06804564	0.828659	0.856091	0.770571	0.629478	0.623088	0.920693	0.570329	0.564353	0.879763	0.876264	0.521796	0.554135	0.687594	0.728312	0.802317	0.379477	0.630672	0.339106	0.751619	0.248828	0.134387	0.151494	0.349463	0.304701
CL2	cg17091893	0.800713	0.787896	0.345459	0.657624	0.486095	0.635487	0.592729	0.755667	0.639198	0.693499	0.352481	0.416095	0.626105	0.528021	0.548427	0.373762	0.553639	0.546041	0.544681	0.185559	0.131517	0.169031	0.247655	0.168845
CL2	cg11071682	0.928933	0.905956	0.833685	0.872907	0.790135	0.925088	0.91114	0.929249	0.903515	0.902791	0.747318	0.860906	0.799877	0.921693	0.90382	0.782804	0.888325	0.890548	0.881608	0.398196	0.418346	0.51775	0.643104	0.635055
CL2	cg21045770	0.89669	0.895689	0.834998	0.867575	0.821371	0.915022	0.845545	0.891174	0.89164	0.872299	0.503553	0.779539	0.841974	0.810029	0.880946	0.823232	0.907128	0.824314	0.833484	0.258461	0.226051	0.404905	0.514328	0.46565
CL2	cg08993690	0.90662	0.886914	0.831964	0.862457	0.754828	0.881275	0.855418	0.902829	0.890384	0.883067	0.647573	0.764256	0.798345	0.906682	0.899748	0.888586	0.908761	0.915641	0.89282	0.156039	0.285883	0.590165	0.752723	0.397967
CL2	cg08909608	0.963083	0.960151	0.795871	0.955645	0.960114	0.914242	0.920952	0.903659	0.931951	0.895157	0.776805	0.879908	0.953919	0.940124	0.945007	0.771015	0.919821	0.81375	0.934675	0.477318	0.579531	0.446425	0.790988	0.620689
CL2	cg19993680	0.906566	0.931597	0.850118	0.866259	0.919652	0.932769	0.898909	0.904874	0.924022	0.901951	0.5978	0.759784	0.883093	0.907196	0.90596	0.536772	0.937035	0.914187	0.906971	0.257095	0.336997	0.244182	0.796692	0.353806
CL2	cg19023552	0.801256	0.722815	0.707037	0.679654	0.668392	0.771289	0.676767	0.759676	0.744559	0.758595	0.504389	0.611814	0.699187	0.699481	0.726491	0.688839	0.767198	0.695273	0.77795	0.328953	0.367605	0.289759	0.664441	0.410075
CL2	cg20098471	0.956071	0.939706	0.913976	0.690431	0.650076	0.933714	0.813804	0.799344	0.928055	0.920539	0.0878936	0.713109	0.728592	0.954235	0.823355	0.686108	0.785034	0.811675	0.823855	0.0492553	0.0524619	0.0327251	0.522498	0.0960662
CL2	cg24051242	0.873747	0.814302	0.839767	0.829356	0.690263	0.870088	0.821224	0.809955	0.915171	0.878264	0.311512	0.557431	0.756887	0.824172	0.850302	0.624254	0.575701	0.784495	0.752288	0.147425	0.138514	0.306735	0.661117	0.283618
CL2	cg23881299	0.812994	0.689527	0.630414	0.645934	0.691162	0.780262	0.762404	0.776685	0.783267	0.77122	0.488881	0.646577	0.783792	0.764223	0.782724	0.741862	0.72772	0.757556	0.737331	0.458828	0.546681	0.396815	0.430828	0.469307
CL2	cg00008564	0.927416	0.803522	0.912577	0.573895	0.787698	0.85846	0.867315	0.894648	0.89266	0.889749	0.664777	0.710331	0.904229	0.879511	0.863423	0.767199	0.899829	0.794526	0.867888	0.213522	0.301374	0.339097	0.439215	0.517846
CL2	cg20354777	0.873509	0.844464	0.803345	0.666005	0.530161	0.871068	0.814617	0.912196	0.905438	0.881231	0.314363	0.837779	0.685184	0.929454	0.893076	0.733889	0.886279	0.86928	0.877329	0.186041	0.245575	0.264113	0.282793	0.413606
CL2	cg23339720	0.905879	0.84784	0.655033	0.501445	0.474341	0.864053	0.763325	0.894606	0.865059	0.869248	0.595668	0.614249	0.751853	0.958557	0.966697	0.78431	0.854027	0.860588	0.87288	0.0869089	0.294537	0.293037	0.298332	0.263409
CL2	cg04846710	0.894694	0.836552	0.628626	0.630215	0.439347	0.906799	0.692148	0.878987	0.808611	0.802664	0.553629	0.525652	0.675851	0.77097	0.831892	0.657074	0.797925	0.804379	0.870124	0.318999	0.210039	0.148856	0.447446	0.300914
CL2	cg22805381	0.868595	0.785143	0.569353	0.602904	0.66566	0.719235	0.729146	0.545843	0.825441	0.809065	0.421216	0.443463	0.71133	0.672878	0.766568	0.615482	0.702774	0.845949	0.653044	0.335205	0.192626	0.118737	0.431701	0.312374
CL2	cg07990390	0.810348	0.93976	0.925789	0.935185	0.892777	0.891722	0.9463	0.929142	0.923009	0.929524	0.348853	0.748602	0.906245	0.955399	0.946329	0.513628	0.799489	0.936364	0.930313	0.348345	0.38233	0.146434	0.533744	0.314004
CL2	cg02347074	0.498944	0.816221	0.707455	0.544433	0.53096	0.589701	0.570647	0.609898	0.721735	0.728541	0.0447079	0.511004	0.63686	0.612283	0.523663	0.33021	0.299621	0.621527	0.650072	0.0648764	0.0549265	0.0537278	0.110172	0.138493
CL2	cg27498387	0.781248	0.895944	0.881648	0.770685	0.721622	0.881392	0.902871	0.806287	0.819255	0.799792	0.0416294	0.544715	0.767676	0.941158	0.579268	0.508528	0.615912	0.845755	0.625154	0.0950181	0.39805	0.028201	0.101462	0.0854555
CL2	cg24416660	0.838356	0.890237	0.838679	0.83874	0.706667	0.804322	0.816662	0.685654	0.894936	0.800682	0.455941	0.671248	0.792312	0.86532	0.76983	0.556404	0.808303	0.788677	0.649906	0.112508	0.637128	0.17572	0.362936	0.390747
CL2	cg26382679	0.89759	0.938385	0.93787	0.868392	0.860873	0.902178	0.903214	0.911506	0.891636	0.878464	0.584076	0.737353	0.84501	0.909001	0.924304	0.421709	0.804316	0.77296	0.899936	0.366673	0.340426	0.162074	0.483569	0.673824
CL2	cg11730559	0.926374	0.925154	0.92148	0.88776	0.870281	0.876417	0.927544	0.937051	0.930134	0.904129	0.484486	0.434161	0.862209	0.785502	0.784574	0.523412	0.718371	0.664314	0.795077	0.175276	0.364125	0.134822	0.287425	0.374648
CL2	cg18877252	0.900374	0.876985	0.897287	0.71125	0.682696	0.878801	0.778121	0.916567	0.900699	0.868342	0.255426	0.269784	0.723311	0.651043	0.849819	0.299388	0.843193	0.702196	0.752172	0.194553	0.250818	0.102319	0.143638	0.432254
CL2	cg24935217	0.944047	0.925845	0.921927	0.883601	0.751558	0.876445	0.846759	0.863241	0.877039	0.868212	0.422042	0.383358	0.931991	0.924446	0.936555	0.594043	0.89614	0.875654	0.83704	0.104581	0.22221	0.247268	0.545045	0.361625
CL2	cg14950169	0.825563	0.845619	0.75966	0.62919	0.649115	0.863644	0.82707	0.771348	0.806559	0.800645	0.227375	0.222401	0.646701	0.959458	0.907757	0.196029	0.707453	0.777673	0.775076	0.0443111	0.0993508	0.0166672	0.158731	0.0899935
CL2	cg23602092	0.573422	0.795225	0.381759	0.734842	0.585231	0.576424	0.578756	0.603938	0.861847	0.849212	0.553773	0.457618	0.503051	0.542315	0.299227	0.350552	0.37687	0.558711	0.412079	0.191826	0.135292	0.218552	0.302166	0.136954
CL2	cg09468264	0.495804	0.911226	0.874263	0.881935	0.836165	0.878394	0.861939	0.893186	0.909904	0.868701	0.768196	0.80679	0.709848	0.834819	0.129622	0.500561	0.578905	0.766719	0.541295	0.173262	0.247656	0.223038	0.333824	0.300073
CL2	cg10180415	0.724942	0.819458	0.868142	0.757641	0.773041	0.808807	0.836598	0.902614	0.837975	0.871174	0.734715	0.634669	0.71925	0.840811	0.586501	0.684997	0.7413	0.788628	0.747399	0.148221	0.317813	0.622766	0.666507	0.264687
CL2	cg23609707	0.509138	0.765195	0.678886	0.805583	0.673084	0.552898	0.837144	0.886963	0.862629	0.900137	0.910443	0.815341	0.725822	0.930636	0.75647	0.553617	0.857704	0.86363	0.576428	0.251325	0.298061	0.415339	0.395331	0.369977
CL3	cg22529184	0.417739	0.34914	0.336687	0.496348	0.45851	0.252211	0.384362	0.162483	0.237858	0.333814	0.678268	0.589448	0.679303	0.52729	0.791981	0.800619	0.821892	0.878799	0.402004	0.85961	0.658079	0.927048	0.562777	0.89415
CL3	cg04011461	0.361967	0.243469	0.495448	0.287827	0.252491	0.399128	0.628976	0.400725	0.202451	0.240249	0.926879	0.809945	0.419594	0.662292	0.682585	0.395423	0.817121	0.794926	0.408103	0.876143	0.926305	0.901552	0.944979	0.823951
CL3	cg09852619	0.299598	0.32461	0.322436	0.260416	0.522171	0.455514	0.592857	0.225898	0.222047	0.235668	0.793722	0.613461	0.702861	0.837151	0.533039	0.675956	0.603981	0.613914	0.542681	0.904023	0.939331	0.814849	0.705939	0.921596
CL3	cg05662664	0.137553	0.120174	0.234705	0.309769	0.442223	0.192293	0.355099	0.204819	0.17739	0.221338	0.807404	0.714763	0.648028	0.511842	0.181852	0.435284	0.554099	0.45922	0.422849	0.85211	0.793048	0.931315	0.471026	0.83746
CL3	cg00350405	0.384933	0.410427	0.32448	0.453535	0.527308	0.612496	0.334987	0.832556	0.349213	0.294517	0.701836	0.699337	0.803664	0.767332	0.676359	0.904968	0.87008	0.567964	0.880615	0.90089	0.922618	0.920873	0.853189	0.856434
CL3	cg06002516	0.155414	0.114525	0.565709	0.272674	0.375043	0.490375	0.172966	0.59961	0.336552	0.336118	0.456859	0.58908	0.590749	0.6899	0.689866	0.67221	0.408619	0.312453	0.647319	0.860947	0.845312	0.850254	0.885508	0.884923
CL3	cg08351085	0.51069	0.359033	0.369894	0.484953	0.454982	0.425003	0.5092	0.913798	0.607252	0.597136	0.964651	0.952539	0.916286	0.726917	0.959952	0.905768	0.647387	0.885305	0.928554	0.953004	0.953341	0.93775	0.830787	0.962949
CL3	cg16573957	0.276599	0.239934	0.212455	0.278485	0.683581	0.359862	0.209144	0.362415	0.386729	0.349149	0.88017	0.873313	0.870616	0.444718	0.75933	0.882344	0.663807	0.820188	0.524421	0.887128	0.908954	0.943277	0.677322	0.688315
CL3	cg08155249	0.375281	0.253674	0.16592	0.47988	0.528596	0.326052	0.182136	0.602306	0.416033	0.304684	0.857279	0.778171	0.745124	0.600209	0.735431	0.783446	0.812147	0.691741	0.588971	0.906313	0.712596	0.900621	0.472764	0.767764
CL3	cg09359006	0.50863	0.320093	0.255355	0.497053	0.526747	0.270276	0.300009	0.270331	0.285425	0.269424	0.741341	0.564914	0.645128	0.32323	0.690834	0.625039	0.403911	0.641554	0.671639	0.821558	0.85185	0.92283	0.853789	0.819904
CL3	cg23440816	0.22695	0.0890759	0.126287	0.257948	0.423568	0.462854	0.230715	0.283185	0.173745	0.16923	0.394958	0.316805	0.659603	0.295129	0.442549	0.739085	0.336171	0.483486	0.6505	0.78917	0.930692	0.956592	0.866011	0.777151
CL3	cg13003786	0.317907	0.261245	0.313244	0.490259	0.382063	0.352151	0.248219	0.467398	0.209888	0.184118	0.444365	0.518355	0.688009	0.447099	0.47182	0.770012	0.36449	0.395324	0.809432	0.7888	0.732823	0.807608	0.684998	0.933315
CL3	cg10435618	0.749452	0.472778	0.412158	0.557214	0.587491	0.581253	0.352825	0.516258	0.462361	0.409891	0.84213	0.753343	0.695934	0.67032	0.80083	0.804718	0.704006	0.549182	0.841436	0.825405	0.799275	0.869545	0.807945	0.882623
CL3	cg22619784	0.644962	0.328583	0.291494	0.486487	0.52684	0.414644	0.256287	0.355199	0.37758	0.399627	0.711847	0.767012	0.75324	0.556584	0.398991	0.623894	0.627573	0.480109	0.786542	0.920815	0.919504	0.9287	0.621818	0.893813
CL3	cg03427771	0.684572	0.705427	0.511354	0.52175	0.874658	0.892292	0.628162	0.513591	0.519261	0.568262	0.975368	0.974791	0.986767	0.946278	0.985734	0.982233	0.694824	0.977389	0.893192	0.976958	0.989412	0.988012	0.988027	0.979502
CL3	cg19026231	0.931	0.544657	0.239948	0.395237	0.585777	0.590069	0.320479	0.472904	0.262695	0.350536	0.887229	0.743549	0.931436	0.814075	0.782349	0.911215	0.843383	0.83801	0.892414	0.930962	0.84374	0.895227	0.884749	0.922172
CL3	cg13689006	0.80011	0.701478	0.4267	0.376162	0.873094	0.562915	0.45254	0.518873	0.318564	0.458517	0.893247	0.914332	0.937989	0.803757	0.773008	0.940261	0.756417	0.908901	0.922408	0.95053	0.952295	0.942196	0.923446	0.936696
CL3	cg00246121	0.120659	0.226324	0.127185	0.249963	0.355784	0.339044	0.191425	0.173215	0.149664	0.13449	0.310435	0.689864	0.57321	0.767976	0.576211	0.662357	0.685442	0.399427	0.685081	0.323378	0.577985	0.297828	0.51358	0.470037
CL3	cg02929961	0.335628	0.333265	0.180783	0.261364	0.456909	0.323703	0.258215	0.326462	0.131248	0.172393	0.755943	0.725876	0.398182	0.736745	0.786266	0.651941	0.576297	0.557489	0.543977	0.383082	0.529851	0.45662	0.4751	0.72612
CL3	cg23469448	0.391653	0.432464	0.25529	0.246485	0.42474	0.387902	0.409503	0.177472	0.269414	0.160987	0.485468	0.571455	0.807272	0.81935	0.87392	0.887117	0.759868	0.767627	0.823	0.734382	0.232422	0.350402	0.304629	0.673334
CL3	cg13670531	0.514512	0.461372	0.62566	0.545554	0.558983	0.418319	0.482827	0.779393	0.41295	0.500418	0.390013	0.503735	0.31533	0.30134	0.373442	0.532017	0.527026	0.208193	0.31521	0.848588	0.818012	0.79983	0.740145	0.820576
CL3	cg25417042	0.27942	0.160923	0.28818	0.161897	0.389396	0.138208	0.167117	0.263656	0.132624	0.174375	0.26495	0.169965	0.343034	0.468092	0.408095	0.523902	0.230032	0.599459	0.125545	0.792066	0.906302	0.758323	0.767353	0.8623
CL3	cg16438686	0.393969	0.260859	0.446099	0.360627	0.405877	0.315674	0.259131	0.336685	0.254649	0.243228	0.367495	0.356644	0.491392	0.484084	0.270879	0.3035	0.391484	0.268488	0.259996	0.552205	0.793482	0.563973	0.554978	0.840601
CL3	cg22714290	0.0720461	0.113991	0.109702	0.208777	0.27679	0.0517723	0.162986	0.165569	0.353799	0.167129	0.391119	0.280584	0.358435	0.0597472	0.857108	0.416912	0.561139	0.205307	0.13932	0.907006	0.944563	0.916324	0.893068	0.955809
CL3	cg27580905	0.368375	0.214318	0.275806	0.306336	0.496899	0.295155	0.290997	0.641351	0.323137	0.272375	0.680804	0.534499	0.640777	0.402466	0.505642	0.501892	0.411729	0.519055	0.57265	0.832051	0.735169	0.640437	0.834324	0.878343
CL3	cg08225986	0.190737	0.175231	0.23185	0.314261	0.446152	0.188871	0.273425	0.450697	0.1395	0.172871	0.243288	0.342875	0.247435	0.11487	0.37209	0.453221	0.318279	0.263235	0.391171	0.608526	0.593214	0.513698	0.623158	0.708189
CL3	cg18328334	0.135347	0.103946	0.220842	0.248795	0.20907	0.231285	0.159829	0.121433	0.179377	0.166672	0.442066	0.326684	0.15523	0.195963	0.156222	0.216379	0.232435	0.285211	0.189101	0.660312	0.423386	0.302004	0.56748	0.612233
CL3	cg22959932	0.20005	0.116159	0.413506	0.424734	0.407358	0.139188	0.167594	0.36952	0.356925	0.464312	0.872256	0.581182	0.38052	0.567583	0.135929	0.404879	0.375194	0.434206	0.607189	0.940672	0.872838	0.904082	0.829201	0.786918
CL3	cg00085438	0.347384	0.15851	0.0805076	0.240829	0.243019	0.271357	0.108829	0.195847	0.179417	0.190545	0.555064	0.526195	0.195692	0.191651	0.34074	0.65125	0.360327	0.27917	0.277741	0.771128	0.538484	0.799996	0.550805	0.657292
CL3	cg07754347	0.280251	0.180161	0.353255	0.355563	0.426393	0.26664	0.180283	0.358366	0.317571	0.228071	0.89609	0.879898	0.599385	0.572503	0.431387	0.919222	0.484493	0.40019	0.595058	0.919477	0.835062	0.915291	0.569405	0.925857
CL3	cg03372603	0.246597	0.193511	0.312395	0.269075	0.34344	0.350574	0.209459	0.35447	0.287877	0.274035	0.773356	0.795842	0.466586	0.255036	0.269029	0.907122	0.491851	0.554076	0.562164	0.90256	0.931585	0.910495	0.614513	0.918356
CL3	cg03000869	0.414312	0.40704	0.517978	0.46378	0.587782	0.540157	0.409645	0.407441	0.360118	0.3518	0.858312	0.77023	0.591659	0.534551	0.572994	0.730973	0.419044	0.469673	0.732525	0.86076	0.802849	0.909797	0.848141	0.847795
CL3	cg07809176	0.547043	0.138695	0.275543	0.288925	0.506178	0.302164	0.154605	0.320709	0.204011	0.218474	0.870397	0.843356	0.827756	0.451427	0.513716	0.873812	0.626006	0.312159	0.885354	0.929273	0.91862	0.933127	0.809105	0.908075
CL3	cg00237010	0.589455	0.151013	0.152701	0.238552	0.404639	0.44697	0.181099	0.267291	0.19779	0.225661	0.846504	0.850958	0.747017	0.599402	0.391547	0.878773	0.557542	0.283038	0.660221	0.917609	0.879767	0.905128	0.810638	0.853382
CL3	cg13609694	0.59468	0.150643	0.30861	0.196253	0.315169	0.590685	0.12273	0.257358	0.133446	0.224085	0.798342	0.748033	0.781981	0.630119	0.272663	0.834892	0.594005	0.347904	0.613612	0.929838	0.910183	0.921741	0.792755	0.884972
CL3	cg16328381	0.452895	0.226425	0.423122	0.317876	0.40717	0.5988	0.311084	0.446848	0.254601	0.218299	0.767911	0.810086	0.514585	0.59308	0.481992	0.866057	0.539613	0.344016	0.848102	0.91132	0.893227	0.903213	0.753432	0.913245
CL3	cg00025347	0.125853	0.0984035	0.205398	0.201487	0.404553	0.159184	0.204441	0.219019	0.169369	0.259366	0.557758	0.341775	0.342768	0.159698	0.248936	0.782025	0.32721	0.336353	0.544228	0.910896	0.951917	0.853182	0.863662	0.901001
CL3	cg21656251	0.191108	0.222035	0.22839	0.291079	0.377337	0.329605	0.276057	0.339171	0.238958	0.238841	0.504207	0.425678	0.354934	0.413356	0.245025	0.650558	0.405559	0.342214	0.429058	0.670817	0.622756	0.707773	0.649314	0.624818
CL3	cg06899483	0.232713	0.161305	0.227305	0.272522	0.412608	0.227246	0.268576	0.231141	0.260459	0.250151	0.848728	0.555013	0.680609	0.34639	0.349391	0.772991	0.311675	0.274124	0.46237	0.929873	0.851264	0.812182	0.832404	0.854366
CL3	cg03998598	0.213305	0.116071	0.187803	0.277105	0.382576	0.168717	0.161288	0.233825	0.146024	0.140501	0.763441	0.672125	0.366861	0.188471	0.413918	0.832536	0.096872	0.24973	0.374784	0.92863	0.930867	0.952839	0.894195	0.808092
CL3	cg22697216	0.247156	0.154865	0.16225	0.328214	0.432512	0.342136	0.258125	0.328508	0.2997	0.294489	0.778201	0.654144	0.397185	0.3299	0.247358	0.893277	0.272226	0.528314	0.333512	0.90372	0.92556	0.896587	0.824652	0.817867
CL3	cg03103549	0.496432	0.264007	0.382853	0.392681	0.506269	0.524816	0.264599	0.30941	0.313429	0.352827	0.687126	0.723251	0.707308	0.374783	0.224234	0.819703	0.472342	0.428858	0.609857	0.9129	0.921958	0.850549	0.916676	0.84549
CL3	cg19929194	0.1095	0.150799	0.166797	0.244373	0.367468	0.14782	0.25068	0.121801	0.255812	0.295766	0.55524	0.39911	0.267126	0.209282	0.139319	0.648432	0.172449	0.243054	0.191812	0.853917	0.573485	0.776164	0.651014	0.758291
CL3	cg24509898	0.102437	0.148677	0.145521	0.410769	0.347976	0.101717	0.18776	0.15127	0.190865	0.319356	0.548341	0.378616	0.363625	0.132977	0.111764	0.4229	0.193436	0.150157	0.207081	0.755634	0.554211	0.862177	0.667948	0.538626
CL3	cg10319629	0.273616	0.353167	0.243565	0.46445	0.553236	0.416474	0.488255	0.347821	0.393544	0.442231	0.745177	0.772616	0.458365	0.438351	0.227217	0.771323	0.490168	0.376355	0.482825	0.886453	0.95422	0.950715	0.878325	0.806216
CL3	cg16991168	0.290374	0.142089	0.0842255	0.337957	0.290014	0.197033	0.233463	0.17483	0.199084	0.265048	0.465506	0.471444	0.290749	0.227581	0.2095	0.683333	0.239407	0.204576	0.237376	0.86533	0.871367	0.891122	0.793605	0.558941
CL3	cg22445447	0.226735	0.129941	0.14957	0.466301	0.330483	0.1484	0.202614	0.1771	0.197989	0.226508	0.711166	0.47973	0.323828	0.147619	0.104822	0.550546	0.28282	0.205766	0.344765	0.90746	0.932226	0.916682	0.859403	0.666156
CL3	cg08250921	0.206785	0.128184	0.350907	0.419589	0.380972	0.263415	0.232218	0.312362	0.262064	0.198927	0.662825	0.403712	0.265839	0.147957	0.199152	0.787505	0.290237	0.230071	0.397225	0.831695	0.84469	0.84954	0.780242	0.83864
CL3	cg11553919	0.325545	0.259489	0.280384	0.556678	0.496339	0.342782	0.390064	0.387636	0.259933	0.286534	0.672228	0.628329	0.411162	0.229133	0.267804	0.808417	0.392856	0.381638	0.436809	0.887885	0.825385	0.903102	0.886321	0.775633
CL3	cg08364860	0.321007	0.311318	0.250693	0.446347	0.409843	0.270183	0.381313	0.346014	0.329523	0.313713	0.671679	0.608597	0.416541	0.254522	0.210305	0.878777	0.320035	0.294606	0.310287	0.800766	0.926349	0.891474	0.904629	0.795015
CL3	cg23489137	0.300265	0.353358	0.356561	0.407538	0.38021	0.324176	0.308925	0.31093	0.293679	0.332641	0.517026	0.46666	0.284197	0.230534	0.380474	0.577075	0.300522	0.277766	0.334236	0.905168	0.696752	0.869575	0.707808	0.466192
CL3	cg22301128	0.26744	0.119966	0.233539	0.371789	0.231784	0.236294	0.209557	0.323511	0.215969	0.235267	0.522439	0.7083	0.222849	0.241121	0.285428	0.293766	0.179223	0.179538	0.272732	0.861793	0.755455	0.892937	0.777943	0.459087
CL3	cg11081307	0.230424	0.20939	0.185069	0.368534	0.342749	0.324731	0.190589	0.629079	0.311616	0.329225	0.686606	0.598007	0.509986	0.203258	0.23631	0.233389	0.362606	0.200529	0.317202	0.853706	0.950603	0.830847	0.859833	0.811999
CL3	cg17941109	0.325286	0.40594	0.198124	0.426812	0.398435	0.264341	0.272042	0.235105	0.269124	0.297001	0.782176	0.464623	0.350447	0.173981	0.270927	0.358007	0.482113	0.476246	0.370136	0.901088	0.688238	0.918858	0.734827	0.665891
CL3	cg22582999	0.349818	0.181477	0.15955	0.394995	0.28408	0.385687	0.090749	0.185177	0.212551	0.289315	0.771446	0.431817	0.267326	0.16683	0.172185	0.371746	0.340832	0.20485	0.238244	0.926852	0.734444	0.935695	0.937708	0.521115
CL3	cg08985078	0.227406	0.323933	0.265964	0.285529	0.375178	0.24129	0.22385	0.246966	0.237653	0.231424	0.527474	0.449458	0.375981	0.156946	0.26943	0.265174	0.388477	0.349629	0.330583	0.675727	0.536797	0.616407	0.757809	0.618392
CL3	cg06458904	0.281023	0.237813	0.299569	0.355262	0.462159	0.207862	0.234366	0.20036	0.193769	0.260186	0.690579	0.527167	0.446528	0.193584	0.300604	0.247726	0.180984	0.186711	0.39199	0.83066	0.64971	0.777514	0.783024	0.753586
CL3	cg01063935	0.310508	0.500401	0.504002	0.435931	0.460388	0.444406	0.331237	0.406653	0.366748	0.356804	0.790503	0.581658	0.405925	0.296415	0.279773	0.287593	0.424813	0.322608	0.406697	0.927906	0.874773	0.72798	0.899298	0.683947
CL3	cg18336854	0.135648	0.108187	0.151988	0.187762	0.364606	0.145149	0.15223	0.19567	0.280883	0.406882	0.809365	0.572565	0.37791	0.093107	0.230279	0.271497	0.375281	0.373979	0.277082	0.818271	0.782359	0.854368	0.61359	0.850444
CL3	cg11346722	0.14493	0.152496	0.204391	0.237177	0.497203	0.201267	0.178711	0.288301	0.241469	0.226945	0.880727	0.578892	0.282568	0.254935	0.334752	0.397165	0.336953	0.258465	0.21803	0.950794	0.961359	0.968573	0.919655	0.89958
CL3	cg12129839	0.215728	0.106561	0.106007	0.231449	0.406108	0.174741	0.148834	0.319351	0.155724	0.197097	0.748035	0.610585	0.24925	0.285221	0.360762	0.261617	0.337041	0.349751	0.380478	0.929338	0.807617	0.915307	0.689996	0.78309
CL3	cg15823495	0.354503	0.308176	0.379165	0.299632	0.514759	0.376507	0.388544	0.45184	0.267456	0.329059	0.876171	0.633884	0.450431	0.373365	0.315215	0.418801	0.451269	0.330395	0.488385	0.870587	0.864706	0.904098	0.735323	0.725892
CL3	cg09147400	0.190962	0.182021	0.202534	0.442517	0.436916	0.226947	0.227676	0.364646	0.314939	0.289255	0.890257	0.333166	0.31705	0.203018	0.118711	0.42692	0.388585	0.345048	0.297845	0.892081	0.810781	0.894104	0.749379	0.889131
CL3	cg15152595	0.111141	0.103046	0.193976	0.364261	0.398793	0.176093	0.246104	0.187403	0.209735	0.360976	0.607213	0.492608	0.347043	0.138455	0.109245	0.372271	0.290277	0.184385	0.459441	0.91923	0.690012	0.898219	0.544819	0.863513
CL3	cg14800014	0.203509	0.228546	0.279775	0.329239	0.393548	0.141077	0.185894	0.157112	0.125584	0.192056	0.787058	0.57777	0.394053	0.115405	0.0989664	0.298102	0.31951	0.280441	0.431558	0.916955	0.889716	0.89176	0.752551	0.852142
CL3	cg13049992	0.282336	0.226133	0.290543	0.405931	0.419727	0.258988	0.332762	0.297921	0.304324	0.299857	0.640436	0.429943	0.406439	0.199241	0.190513	0.370493	0.419891	0.350133	0.418684	0.753605	0.701883	0.753326	0.657212	0.657567
CL3	cg20368567	0.238843	0.137303	0.271178	0.360922	0.535921	0.234513	0.273584	0.194939	0.133909	0.274203	0.768428	0.623559	0.342674	0.204286	0.144287	0.404208	0.33212	0.294716	0.550415	0.930365	0.912138	0.926156	0.916194	0.703705
CL3	cg20616821	0.167381	0.121769	0.144491	0.402786	0.465723	0.218703	0.32724	0.293808	0.183034	0.231243	0.833487	0.72623	0.338705	0.140385	0.150771	0.583008	0.342233	0.261653	0.54191	0.946809	0.910097	0.964169	0.802786	0.925705
CL3	cg09478103	0.25587	0.183922	0.234112	0.424548	0.42289	0.35156	0.376197	0.347087	0.321246	0.331605	0.793113	0.616996	0.371457	0.329766	0.188328	0.298299	0.365712	0.38789	0.433261	0.850699	0.745066	0.843313	0.657072	0.822719
CL3	cg23291048	0.10958	0.294382	0.114366	0.136603	0.461974	0.195626	0.0789576	0.0989595	0.197019	0.136719	0.438308	0.500465	0.33756	0.18027	0.167044	0.129539	0.323547	0.266244	0.283172	0.717029	0.689053	0.770911	0.597364	0.794791
CL3	cg03654169	0.25073	0.343677	0.260304	0.273515	0.471635	0.283303	0.24062	0.274236	0.308232	0.253982	0.606574	0.508342	0.417283	0.240187	0.300799	0.432345	0.495607	0.442371	0.37962	0.772212	0.678582	0.758773	0.561685	0.670186
CL3	cg03633268	0.185277	0.194206	0.208968	0.279404	0.401185	0.287345	0.225972	0.231786	0.207105	0.225913	0.689577	0.534394	0.416069	0.0803498	0.198993	0.424947	0.49082	0.382415	0.390731	0.593328	0.85382	0.784426	0.795977	0.79749
CL3	cg27515052	0.220664	0.16133	0.174169	0.414699	0.573603	0.304304	0.154073	0.252979	0.154507	0.155067	0.845199	0.772588	0.432889	0.176379	0.188014	0.685858	0.551671	0.509881	0.450716	0.9201	0.91805	0.919405	0.889853	0.882287
CL3	cg25455865	0.144358	0.204816	0.182622	0.197659	0.418667	0.308875	0.14397	0.224758	0.166662	0.214128	0.810809	0.681587	0.534192	0.222742	0.180596	0.245252	0.611042	0.370203	0.476751	0.719417	0.601744	0.889413	0.828963	0.832869
CL3	cg14993486	0.420976	0.206447	0.4237	0.410156	0.468796	0.356333	0.167065	0.337906	0.362582	0.360714	0.667186	0.637346	0.350476	0.222687	0.302404	0.426237	0.482338	0.221844	0.277309	0.911525	0.633666	0.928693	0.721453	0.858613
CL3	cg22830091	0.145193	0.143677	0.299647	0.235221	0.326026	0.239169	0.235861	0.278408	0.259587	0.206634	0.472205	0.689682	0.231377	0.178212	0.217988	0.459217	0.157771	0.194569	0.363109	0.846976	0.781246	0.777937	0.716902	0.871271
CL3	cg26716103	0.168862	0.139459	0.330026	0.228141	0.386624	0.113418	0.10235	0.200757	0.169206	0.165214	0.720959	0.560877	0.368564	0.162527	0.167503	0.552269	0.239849	0.213512	0.200519	0.855318	0.846608	0.81822	0.477917	0.817162
CL3	cg13473196	0.0265983	0.0271502	0.0313433	0.0869664	0.0527212	0.0476513	0.0329284	0.0404358	0.0856352	0.0471483	0.0545123	0.155965	0.0526039	0.0369983	0.0298879	0.0816638	0.0724893	0.0456321	0.116079	0.332978	0.46268	0.477148	0.608634	0.574084
CL3	cg26877720	0.30322	0.37418	0.317881	0.417577	0.334014	0.385829	0.346213	0.320832	0.29856	0.33559	0.412439	0.385878	0.210544	0.321461	0.313387	0.312089	0.305198	0.285192	0.302348	0.567573	0.527631	0.697037	0.721641	0.684467
CL3	cg09642378	0.333665	0.251952	0.179565	0.298969	0.296345	0.101462	0.249094	0.158827	0.164292	0.180608	0.279955	0.599185	0.256793	0.138075	0.0898762	0.223349	0.244615	0.183999	0.176415	0.702078	0.525277	0.565724	0.754361	0.737285
CL3	cg13628006	0.474127	0.17221	0.145107	0.355386	0.386296	0.211934	0.330708	0.112605	0.213433	0.207262	0.653723	0.55423	0.422328	0.0850528	0.128601	0.47522	0.274647	0.307614	0.221763	0.800177	0.611321	0.902421	0.822312	0.835604
CL3	cg08864042	0.238787	0.069044	0.0686863	0.149644	0.133344	0.134418	0.0852378	0.131128	0.0722289	0.0501458	0.129612	0.210218	0.148997	0.0269965	0.14939	0.322132	0.0901023	0.109269	0.239461	0.609303	0.290977	0.527396	0.404726	0.66178
CL3	cg14405603	0.141508	0.150845	0.0865117	0.130295	0.261646	0.105614	0.0977214	0.105712	0.134579	0.136424	0.172064	0.0966166	0.249056	0.20114	0.116272	0.195312	0.19742	0.155218	0.116944	0.488083	0.303777	0.413194	0.292779	0.565153
CL3	cg25252561	0.110448	0.101313	0.10221	0.0863482	0.250017	0.049462	0.0710095	0.0884652	0.0648784	0.078802	0.195983	0.0820676	0.131247	0.097049	0.0812705	0.231272	0.0930701	0.0897552	0.0830498	0.4806	0.211138	0.526517	0.322215	0.431307
CL3	cg02378006	0.0844787	0.155442	0.114895	0.211887	0.317203	0.0627945	0.130027	0.0889488	0.191885	0.148695	0.0378791	0.0812529	0.273517	0.0705795	0.0507441	0.198996	0.236563	0.233024	0.110235	0.457547	0.424076	0.72348	0.500445	0.913053
CL3	cg11285912	0.194939	0.209814	0.204245	0.249149	0.385056	0.258936	0.318967	0.257488	0.22161	0.297929	0.157779	0.230785	0.213685	0.168737	0.117755	0.265828	0.307986	0.251993	0.319383	0.738891	0.378875	0.687859	0.469917	0.91374
CL3	cg25691442	0.123798	0.0647915	0.175158	0.341678	0.256043	0.14764	0.171919	0.133911	0.12286	0.0881145	0.39626	0.278134	0.308236	0.117449	0.119108	0.274387	0.298363	0.2791	0.212871	0.81342	0.301597	0.764505	0.729762	0.508933
CL3	cg01224366	0.0661409	0.0560987	0.0406573	0.0389768	0.12371	0.0551372	0.0725893	0.0710418	0.128555	0.0655142	0.0320708	0.0501472	0.065816	0.0752418	0.0355958	0.186116	0.0811704	0.0471664	0.0656223	0.458979	0.0242445	0.610406	0.602174	0.49243
CL3	cg24442978	0.41712	0.252463	0.443024	0.407677	0.542106	0.36684	0.344662	0.373588	0.270693	0.278642	0.446582	0.332453	0.378921	0.316915	0.335725	0.317056	0.395737	0.212033	0.355634	0.616182	0.550951	0.674129	0.622167	0.721787
CL3	cg20707765	0.44058	0.530663	0.484778	0.608324	0.626799	0.543888	0.549235	0.509196	0.324634	0.308581	0.515879	0.527977	0.591288	0.543685	0.276169	0.487284	0.498891	0.328171	0.593061	0.856319	0.861379	0.887898	0.83006	0.778857
CL3	cg12589098	0.42115	0.41221	0.242267	0.415041	0.644926	0.535116	0.469493	0.423462	0.420675	0.370899	0.633236	0.477531	0.462452	0.34197	0.391456	0.379216	0.402219	0.33911	0.466411	0.842149	0.866499	0.875456	0.699034	0.827258
CL3	cg12211557	0.443396	0.582107	0.348607	0.439966	0.488023	0.522759	0.287034	0.326126	0.267588	0.293067	0.692459	0.512301	0.370653	0.301657	0.298079	0.364724	0.429361	0.178017	0.562624	0.818836	0.811369	0.84327	0.72964	0.839914
CL3	cg03202693	0.156431	0.0772005	0.0990944	0.280063	0.328735	0.593208	0.166273	0.219485	0.379134	0.309244	0.340531	0.321107	0.421174	0.197597	0.139297	0.58518	0.362254	0.407815	0.328396	0.588847	0.866022	0.793009	0.933318	0.887981
CL3	cg02776119	0.388947	0.157853	0.376687	0.475447	0.518575	0.60828	0.343687	0.374954	0.397115	0.376093	0.519301	0.562586	0.365039	0.292612	0.341239	0.793427	0.461924	0.353387	0.468391	0.916317	0.879396	0.826981	0.919382	0.788212
CL3	cg22338300	0.386264	0.271369	0.513111	0.518001	0.5378	0.515124	0.463134	0.397435	0.363428	0.373756	0.442725	0.422549	0.539029	0.337548	0.310194	0.660678	0.472651	0.378337	0.41773	0.785869	0.901912	0.822785	0.701631	0.640005
CL3	cg01479664	0.422052	0.287806	0.490229	0.193962	0.502788	0.387616	0.361959	0.36972	0.366067	0.307373	0.460411	0.414744	0.463246	0.277649	0.251671	0.74526	0.501522	0.38213	0.357299	0.829517	0.887094	0.8721	0.681251	0.651241
CL3	cg02695677	0.35843	0.111352	0.288301	0.159759	0.172968	0.127646	0.168646	0.0858365	0.181554	0.187435	0.181424	0.278608	0.205284	0.157088	0.260425	0.607272	0.291585	0.122553	0.17476	0.883175	0.818144	0.78937	0.797943	0.860766
CL3	cg17751414	0.523682	0.578859	0.564439	0.547018	0.605835	0.406851	0.527014	0.398572	0.456989	0.475318	0.523945	0.568443	0.644428	0.399159	0.434413	0.70854	0.553609	0.444266	0.653644	0.864796	0.923151	0.865583	0.842827	0.866944
CL3	cg00033703	0.400632	0.400387	0.494817	0.469801	0.479191	0.458771	0.439055	0.395083	0.327604	0.395465	0.491561	0.446781	0.514421	0.273531	0.333576	0.690302	0.447395	0.506272	0.523787	0.852739	0.750059	0.773831	0.75943	0.79721
CL3	cg12716367	0.216644	0.164909	0.18958	0.358568	0.286399	0.230293	0.20699	0.173917	0.23521	0.215067	0.211194	0.233863	0.33064	0.182287	0.307155	0.460805	0.317913	0.316261	0.265989	0.575029	0.44751	0.563136	0.489617	0.492084
CL3	cg00085493	0.064717	0.0784743	0.108009	0.0890423	0.100199	0.138245	0.120726	0.0853049	0.0980341	0.0761892	0.142168	0.104433	0.150875	0.126668	0.119929	0.551503	0.102352	0.125112	0.0969459	0.663875	0.588839	0.612285	0.297531	0.593512
CL3	cg07619697	0.258975	0.162124	0.172558	0.253046	0.343698	0.149075	0.161274	0.107825	0.210345	0.254097	0.209536	0.181258	0.277269	0.119506	0.12469	0.509216	0.271044	0.236118	0.23267	0.745164	0.839902	0.6477	0.332226	0.729386
CL3	cg16664496	0.228874	0.226119	0.310261	0.461319	0.497161	0.377111	0.381183	0.342676	0.38311	0.386033	0.531869	0.314815	0.477072	0.209108	0.251303	0.569391	0.424452	0.374568	0.396499	0.819905	0.798012	0.75915	0.602057	0.869248
CL3	cg03829559	0.373511	0.208296	0.24105	0.427774	0.400581	0.26171	0.331672	0.314653	0.256032	0.334412	0.411625	0.375173	0.392797	0.22819	0.276151	0.61944	0.381218	0.256785	0.378143	0.814421	0.862318	0.899745	0.56746	0.735687
CL3	cg08404739	0.168856	0.203145	0.118397	0.478859	0.329674	0.231583	0.248259	0.308326	0.324677	0.284998	0.537524	0.369128	0.278951	0.215593	0.219951	0.604605	0.360823	0.15091	0.297569	0.829961	0.743754	0.864126	0.5622	0.719172
CL3	cg14125707	0.0800048	0.0661828	0.127224	0.233972	0.29128	0.0641748	0.0743747	0.0709171	0.0619156	0.135967	0.206249	0.354499	0.282675	0.0702019	0.0567853	0.439348	0.129506	0.184482	0.208907	0.747735	0.543661	0.549688	0.338875	0.459698
CL3	cg25073708	0.0945007	0.0897539	0.142876	0.43579	0.249853	0.147525	0.108215	0.0999469	0.113817	0.107559	0.0836074	0.270336	0.159915	0.0604933	0.0776332	0.29711	0.101037	0.0817298	0.118386	0.553515	0.561859	0.667629	0.546428	0.463675
CL3	cg26795540	0.419596	0.266455	0.242552	0.466778	0.385261	0.26894	0.319336	0.179563	0.235547	0.216488	0.36846	0.41626	0.310582	0.100967	0.138617	0.677045	0.338642	0.24933	0.307625	0.808617	0.872602	0.793322	0.850528	0.656624
CL3	cg09245901	0.280524	0.249055	0.302825	0.366707	0.411712	0.220252	0.132235	0.238301	0.144172	0.158231	0.329829	0.58812	0.316902	0.204684	0.159094	0.748032	0.190707	0.209767	0.250013	0.718841	0.762161	0.805227	0.791036	0.674476
CL3	cg16179619	0.241833	0.517255	0.393593	0.655569	0.431872	0.473396	0.273707	0.195451	0.521855	0.397817	0.469541	0.470961	0.296685	0.222762	0.281883	0.694252	0.181201	0.363209	0.319324	0.825815	0.87444	0.876482	0.911687	0.754217
CL3	cg25351588	0.331093	0.488385	0.520554	0.554657	0.663558	0.292294	0.256533	0.389039	0.468654	0.483544	0.439691	0.479665	0.435952	0.27976	0.272294	0.665672	0.281242	0.328363	0.518892	0.862208	0.777436	0.843331	0.884979	0.735271
CL3	cg24819266	0.452228	0.35331	0.400641	0.369862	0.520555	0.500776	0.396953	0.268232	0.488765	0.468447	0.447001	0.355365	0.396133	0.249086	0.2574	0.240365	0.305211	0.260735	0.520705	0.884489	0.592352	0.809949	0.646388	0.617031
CL3	cg13746740	0.238781	0.370187	0.20245	0.250676	0.265731	0.335561	0.323833	0.298985	0.408881	0.284335	0.40316	0.436875	0.390035	0.307852	0.264406	0.190832	0.262487	0.264134	0.480684	0.787815	0.729611	0.609338	0.519484	0.587514
CL3	cg19645221	0.163893	0.28774	0.159413	0.222551	0.209324	0.296507	0.370953	0.218935	0.221571	0.216866	0.185249	0.276716	0.151917	0.231764	0.134001	0.178441	0.240212	0.273176	0.363986	0.742756	0.513163	0.663633	0.32352	0.554104
CL3	cg18166959	0.0725171	0.1547	0.115017	0.38814	0.24349	0.101644	0.155992	0.107538	0.175942	0.230002	0.217174	0.259133	0.215719	0.180367	0.0559184	0.0943766	0.167896	0.12356	0.234003	0.771507	0.545545	0.742493	0.377175	0.849098
CL3	cg02100848	0.217324	0.168142	0.23158	0.331912	0.381119	0.18996	0.168439	0.230445	0.211894	0.253441	0.434809	0.420554	0.267717	0.311307	0.115181	0.219949	0.307381	0.336934	0.367225	0.848501	0.567139	0.824153	0.489256	0.778913
CL3	cg00955911	0.0283848	0.0513076	0.0157947	0.0370041	0.0252675	0.0591366	0.0556798	0.0464208	0.0599636	0.0463197	0.152972	0.111522	0.0269592	0.032343	0.0318892	0.0311033	0.0415036	0.0328592	0.0616111	0.90037	0.592176	0.741127	0.304166	0.716512
CL3	cg02477603	0.0893521	0.0412627	0.0277494	0.0992182	0.218094	0.0480698	0.0747602	0.163684	0.0931307	0.0903435	0.279654	0.240328	0.155198	0.0749292	0.0392282	0.0742431	0.0594093	0.0562311	0.132495	0.957215	0.400557	0.907489	0.299442	0.860751
CL3	cg22759261	0.213631	0.225591	0.147305	0.351727	0.395975	0.350358	0.217332	0.142109	0.150542	0.192976	0.372752	0.336151	0.352674	0.189763	0.187388	0.246697	0.352467	0.356387	0.280932	0.794152	0.525395	0.886923	0.455319	0.717201
CL3	cg19403312	0.156002	0.14577	0.129115	0.185667	0.156052	0.198977	0.125831	0.1326	0.201709	0.161172	0.105674	0.0941367	0.276439	0.139435	0.155548	0.14391	0.159396	0.165094	0.238156	0.736798	0.379232	0.736241	0.203247	0.578826
CL3	cg11800608	0.218629	0.315565	0.121343	0.301268	0.26704	0.214195	0.12161	0.310634	0.212947	0.212778	0.254265	0.24194	0.192068	0.119705	0.123563	0.124602	0.209299	0.142356	0.228613	0.855873	0.351116	0.768028	0.387946	0.543037
CL3	cg04215800	0.0681266	0.0648609	0.0605926	0.096171	0.109783	0.113173	0.164342	0.0981886	0.0755044	0.0907922	0.164829	0.105414	0.0919568	0.0609194	0.0940532	0.0918913	0.0897549	0.265939	0.192822	0.836091	0.766693	0.715833	0.13581	0.883323
CL3	cg27509867	0.233544	0.178583	0.262788	0.273388	0.304161	0.219937	0.236945	0.176275	0.282484	0.225264	0.486379	0.279795	0.314725	0.191152	0.217798	0.267196	0.246175	0.258669	0.280156	0.75365	0.759527	0.685143	0.323394	0.729494
CL3	cg23599820	0.133802	0.0940769	0.15524	0.21176	0.21997	0.151949	0.122655	0.107365	0.169762	0.191465	0.394856	0.203651	0.170632	0.11368	0.202689	0.155245	0.175687	0.144208	0.152335	0.506865	0.65772	0.690422	0.207822	0.645069
CL3	cg23470139	0.245789	0.200022	0.330626	0.256804	0.497533	0.330196	0.264091	0.279954	0.276348	0.298329	0.231019	0.321549	0.28481	0.217904	0.294828	0.43295	0.353806	0.411455	0.37681	0.697467	0.790184	0.736122	0.377773	0.881943
CL3	cg04932551	0.0512817	0.192409	0.0769086	0.0914155	0.10122	0.0648881	0.183983	0.078305	0.0553189	0.0551987	0.044429	0.0352223	0.108106	0.0684422	0.0383691	0.0652361	0.0693258	0.0758999	0.0741658	0.915433	0.474016	0.541597	0.305643	0.799314
CL3	cg03995434	0.244769	0.130714	0.28479	0.31219	0.363107	0.187256	0.28354	0.214665	0.263837	0.288147	0.387196	0.191057	0.299336	0.167773	0.121367	0.219786	0.362533	0.252341	0.283629	0.810656	0.549382	0.607107	0.381149	0.809685
CL3	cg26160573	0.0755812	0.0472077	0.0491627	0.0935205	0.128837	0.067596	0.0772933	0.0830744	0.102892	0.118644	0.129325	0.226595	0.137834	0.0815373	0.077593	0.223082	0.0710534	0.116164	0.222201	0.574787	0.41682	0.271347	0.199811	0.545355
CL3	cg21999471	0.171566	0.0631525	0.0671174	0.124035	0.168045	0.0730962	0.0624019	0.487831	0.146032	0.0996271	0.0413421	0.0795153	0.224557	0.0437826	0.0448916	0.084486	0.0501334	0.0697658	0.141503	0.828667	0.827428	0.710199	0.270525	0.638119
CL3	cg02976539	0.180587	0.0927333	0.132433	0.164587	0.247343	0.122493	0.122313	0.120429	0.170398	0.126323	0.122976	0.199756	0.248686	0.128011	0.107761	0.169947	0.276596	0.189956	0.0771636	0.600211	0.477677	0.343318	0.231762	0.432227
CL3	cg14660446	0.237358	0.158444	0.0843809	0.232981	0.353733	0.134542	0.106817	0.109057	0.201647	0.163617	0.172206	0.204323	0.238568	0.254617	0.127055	0.339902	0.249167	0.213892	0.215456	0.731328	0.669127	0.714535	0.246249	0.456105
CL3	cg17002645	0.366068	0.411222	0.392655	0.433173	0.394008	0.38863	0.367952	0.393606	0.369692	0.258443	0.495549	0.444552	0.446805	0.349258	0.352959	0.536256	0.497425	0.494511	0.47319	0.808867	0.796946	0.634818	0.570716	0.551932
CL3	cg03136781	0.298241	0.335872	0.364287	0.459348	0.383455	0.31147	0.269681	0.361244	0.319226	0.319394	0.579412	0.560871	0.452096	0.35461	0.291343	0.384054	0.428278	0.506296	0.399539	0.888128	0.86405	0.714174	0.701257	0.727805
CL3	cg22909085	0.265175	0.131287	0.382761	0.380451	0.212596	0.226292	0.300606	0.325477	0.262217	0.326708	0.487572	0.523185	0.43934	0.275179	0.14576	0.465402	0.405667	0.514284	0.386773	0.887127	0.900712	0.860161	0.431104	0.753031
CL3	cg24761827	0.36191	0.42454	0.512903	0.569147	0.564918	0.178701	0.318367	0.319261	0.276164	0.348975	0.436141	0.365707	0.280285	0.287884	0.210594	0.442202	0.408806	0.386597	0.324498	0.804832	0.793105	0.912038	0.527509	0.712786
CL3	cg20211778	0.260673	0.291647	0.150431	0.575431	0.390962	0.156192	0.253129	0.230746	0.207691	0.244834	0.49457	0.42715	0.230865	0.152104	0.106002	0.21709	0.261926	0.21271	0.325467	0.810322	0.903889	0.712485	0.52563	0.682376
CL3	cg09561365	0.366768	0.29602	0.439651	0.537237	0.657072	0.407466	0.35884	0.417008	0.315391	0.379933	0.628113	0.535724	0.382301	0.261455	0.285016	0.452511	0.400605	0.386985	0.483747	0.855306	0.785505	0.855402	0.685553	0.739349
CL3	cg05980719	0.134201	0.24756	0.300579	0.426556	0.439054	0.228008	0.29045	0.322744	0.214061	0.222426	0.495872	0.454363	0.316657	0.124199	0.121515	0.22864	0.316523	0.278382	0.306792	0.810079	0.62111	0.932681	0.520718	0.598291
CL3	cg02986924	0.312178	0.123293	0.227495	0.467019	0.367943	0.171819	0.228901	0.164177	0.416386	0.569003	0.280442	0.261512	0.32253	0.177556	0.106138	0.390027	0.29613	0.216385	0.273711	0.746004	0.77347	0.829835	0.484339	0.83531
CL3	cg08639762	0.141938	0.125131	0.185436	0.245498	0.284005	0.181132	0.202535	0.177364	0.212007	0.200489	0.184157	0.124724	0.264723	0.241143	0.173495	0.191113	0.231024	0.240968	0.300906	0.414914	0.432869	0.45368	0.367409	0.324995
CL3	cg05529156	0.201301	0.253877	0.307168	0.286983	0.479364	0.260136	0.25186	0.206563	0.256299	0.48052	0.331899	0.139032	0.430331	0.242868	0.146371	0.438907	0.322355	0.313675	0.3685	0.662619	0.772844	0.771481	0.60403	0.592166
CL3	cg02909446	0.250792	0.196897	0.134174	0.19249	0.370307	0.0736501	0.137789	0.0867799	0.152061	0.18859	0.11277	0.0564945	0.281844	0.129411	0.0813984	0.150198	0.141951	0.133507	0.105315	0.347336	0.414937	0.574659	0.344966	0.43336
CL3	cg09086615	0.227671	0.134644	0.187318	0.287602	0.472918	0.279767	0.23866	0.140277	0.146963	0.135772	0.256477	0.390098	0.376066	0.135894	0.133731	0.258863	0.236478	0.34283	0.192125	0.812868	0.856935	0.897727	0.772462	0.703434
CL3	cg24435939	0.266605	0.229448	0.1689	0.263411	0.388354	0.252209	0.187124	0.118944	0.177302	0.229529	0.122763	0.188406	0.247198	0.131202	0.11998	0.305607	0.262734	0.248192	0.227831	0.810295	0.791951	0.813264	0.638708	0.767122
CL3	cg12571459	0.203002	0.189071	0.203187	0.170312	0.401185	0.18595	0.167272	0.0829366	0.0980897	0.231659	0.151097	0.140554	0.211282	0.056973	0.0824915	0.180558	0.310275	0.158191	0.215239	0.672528	0.589292	0.537252	0.472132	0.604607
CL3	cg20688917	0.204291	0.168456	0.335955	0.289208	0.400869	0.209801	0.221289	0.159851	0.28145	0.2306	0.377967	0.309722	0.423339	0.27842	0.192205	0.323933	0.206356	0.199536	0.398498	0.904163	0.854754	0.794982	0.616806	0.851446
CL3	cg09357462	0.216815	0.116577	0.13369	0.134225	0.355532	0.129191	0.116262	0.110781	0.101037	0.125033	0.338343	0.133506	0.332811	0.10116	0.0901257	0.229518	0.145874	0.202982	0.161926	0.583515	0.505843	0.508673	0.395496	0.495525
CL3	cg18590130	0.363378	0.308374	0.382609	0.396967	0.61294	0.325844	0.3518	0.398888	0.353835	0.329522	0.391038	0.328923	0.547179	0.287065	0.33827	0.305733	0.315545	0.274018	0.365765	0.670417	0.872999	0.774128	0.597399	0.564586
CL3	cg13123165	0.312994	0.290379	0.344758	0.394016	0.436754	0.270045	0.196204	0.298667	0.168973	0.20812	0.288427	0.179839	0.401794	0.103948	0.118798	0.172443	0.287267	0.197287	0.29999	0.753761	0.657266	0.83691	0.402242	0.683075
CL3	cg01534808	0.39683	0.447315	0.448179	0.427841	0.655496	0.381659	0.321557	0.420077	0.287526	0.313098	0.573566	0.365246	0.503694	0.281152	0.383702	0.296281	0.393847	0.138048	0.432317	0.808916	0.88692	0.84345	0.559514	0.792518
CL3	cg15653828	0.148544	0.109391	0.219685	0.184696	0.316238	0.142771	0.221011	0.196704	0.202513	0.175186	0.101494	0.391246	0.292165	0.215211	0.113046	0.1929	0.262988	0.213585	0.21879	0.468109	0.460946	0.541877	0.316649	0.614857
CL3	cg25213141	0.156255	0.0766044	0.0888749	0.177998	0.469435	0.109354	0.194147	0.195105	0.18901	0.190406	0.0567816	0.440754	0.295119	0.138251	0.0800248	0.197982	0.271349	0.332283	0.184145	0.696615	0.564249	0.746311	0.401624	0.594864
CL3	cg13366501	0.219398	0.112121	0.132385	0.198171	0.265413	0.12859	0.183587	0.0998544	0.22152	0.174364	0.143609	0.195125	0.276416	0.130676	0.0999654	0.129121	0.250736	0.218087	0.192894	0.354437	0.345725	0.308346	0.353782	0.38425

## Sheet: Supplementary table 9
	BCBM-01	BCBM-02	BCBM-03	BCBM-05	BCBM-06	BCBM-07	BCBM-08	BCBM-09	BCBM-11	BCBM-12	BCBM-13	BCBM-14	BCBM-15	BCBM-16	BCBM-17	BCBM-21	BCBM-22	BCBM-24	BCBM-25	BCBM-26	BCBM-27	BCBM-28	BCBM-32	BCBM-33	BCBM-10	BCBM-20	BCBM-23	BCBM-31
Subtype	HER2+	HER2+	HR+/HER2-	HER2+	HER2+	HR-/HER2-	HER2+	HR-/HER2-	HR-/HER2-	HER2+	HR-/HER2-	HR+/HER2-	HR+/HER2-	HR+/HER2-	HR+/HER2-	HR+/HER2-	HR+/HER2-	HER2+	HR+/HER2-	HR-/HER2-	HR+/HER2-	HR+/HER2-	HER2+	HER2+	unk	unk	unk	unk
cg00005112	0.747193	0.78163	0.856597	0.80877	0.826754	0.255313	0.827281	0.564975	0.281234	0.78641	0.538157	0.812655	0.830064	0.722198	0.730776	0.782848	0.745694	0.824454	0.853111	0.427425	0.769813	0.786051	0.841926	0.785379	0.797626	0.780368	0.829554	0.84997
cg00008564	0.664777	0.710331	0.927416	0.904229	0.879511	0.213522	0.863423	0.301374	0.339097	0.767199	0.439215	0.803522	0.912577	0.573895	0.787698	0.85846	0.867315	0.899829	0.894648	0.517846	0.89266	0.889749	0.794526	0.867888	0.835111	0.758022	0.802079	0.885634
cg00025347	0.557758	0.341775	0.125853	0.342768	0.159698	0.910896	0.248936	0.951917	0.853182	0.782025	0.863662	0.0984035	0.205398	0.201487	0.404553	0.159184	0.204441	0.32721	0.219019	0.901001	0.169369	0.259366	0.336353	0.544228	0.53311	0.0928501	0.20585	0.335625
cg00085493	0.142168	0.104433	0.064717	0.150875	0.126668	0.663875	0.119929	0.588839	0.612285	0.551503	0.297531	0.0784743	0.108009	0.0890423	0.100199	0.138245	0.120726	0.102352	0.0853049	0.593512	0.0980341	0.0761892	0.125112	0.0969459	0.109248	0.103564	0.050651	0.103956
cg00246121	0.310435	0.689864	0.120659	0.57321	0.767976	0.323378	0.576211	0.577985	0.297828	0.662357	0.51358	0.226324	0.127185	0.249963	0.355784	0.339044	0.191425	0.685442	0.173215	0.470037	0.149664	0.13449	0.399427	0.685081	0.174895	0.411073	0.0955947	0.738893
cg00462525	0.0833038	0.198009	0.721838	0.0957975	0.136046	0.151492	0.094337	0.0554201	0.0598922	0.0860578	0.0758972	0.831011	0.696951	0.241928	0.4536	0.477483	0.686983	0.081744	0.315577	0.179544	0.724459	0.759542	0.0815344	0.373797	0.438018	0.0782086	0.519063	0.366332
cg00697095	0.356767	0.213192	0.437354	0.0760278	0.0741143	0.399536	0.105648	0.601815	0.493056	0.167766	0.497956	0.381901	0.40489	0.390199	0.458131	0.361245	0.317865	0.079796	0.381578	0.49558	0.355783	0.400619	0.116019	0.108941	0.451444	0.0677002	0.289755	0.071597
cg00955911	0.152972	0.111522	0.0283848	0.0269592	0.032343	0.90037	0.0318892	0.592176	0.741127	0.0311033	0.304166	0.0513076	0.0157947	0.0370041	0.0252675	0.0591366	0.0556798	0.0415036	0.0464208	0.716512	0.0599636	0.0463197	0.0328592	0.0616111	0.0301955	0.057209	0.0781541	0.0390699
cg01063768	0.750738	0.620219	0.798113	0.682412	0.514521	0.26743	0.439724	0.310467	0.345628	0.342055	0.432289	0.629883	0.878681	0.692954	0.876027	0.89589	0.779786	0.583857	0.852983	0.499362	0.888271	0.869916	0.408998	0.592484	0.609433	0.361998	0.781613	0.491412
cg01112805	0.0934534	0.13396	0.739615	0.36844	0.167038	0.48765	0.13238	0.158541	0.164134	0.204001	0.299281	0.866646	0.788565	0.412607	0.593416	0.8345	0.734854	0.720902	0.756217	0.351148	0.780362	0.819386	0.193194	0.47836	0.732688	0.225074	0.876908	0.274098
cg01348733	0.0199248	0.190553	0.422175	0.343691	0.0393107	0.062112	0.0312101	0.0218413	0.0321517	0.156354	0.0506695	0.626547	0.368068	0.686175	0.43894	0.401677	0.610247	0.46637	0.690853	0.132126	0.808593	0.758001	0.0633978	0.183582	0.658253	0.0328538	0.624089	0.0982455
cg01763890	0.111198	0.421894	0.74616	0.23172	0.528822	0.126057	0.294652	0.112503	0.176711	0.360499	0.272527	0.716094	0.68869	0.537802	0.441493	0.826212	0.804028	0.370254	0.676319	0.14368	0.817955	0.774638	0.182667	0.226063	0.436178	0.153013	0.803501	0.559813
cg01971940	0.621928	0.696345	0.903062	0.850584	0.795177	0.474085	0.898283	0.232761	0.184029	0.759493	0.526949	0.899003	0.924707	0.907501	0.856119	0.795774	0.810281	0.759032	0.790868	0.580997	0.689306	0.758833	0.806232	0.752225	0.848436	0.794665	0.826757	0.657587
cg02100848	0.434809	0.420554	0.217324	0.267717	0.311307	0.848501	0.115181	0.567139	0.824153	0.219949	0.489256	0.168142	0.23158	0.331912	0.381119	0.18996	0.168439	0.307381	0.230445	0.778913	0.211894	0.253441	0.336934	0.367225	0.211202	0.487761	0.175363	0.229238
cg02477603	0.279654	0.240328	0.0893521	0.155198	0.0749292	0.957215	0.0392282	0.400557	0.907489	0.0742431	0.299442	0.0412627	0.0277494	0.0992182	0.218094	0.0480698	0.0747602	0.0594093	0.163684	0.860751	0.0931307	0.0903435	0.0562311	0.132495	0.151692	0.104833	0.052919	0.0487559
cg02695677	0.181424	0.278608	0.35843	0.205284	0.157088	0.883175	0.260425	0.818144	0.78937	0.607272	0.797943	0.111352	0.288301	0.159759	0.172968	0.127646	0.168646	0.291585	0.0858365	0.860766	0.181554	0.187435	0.122553	0.17476	0.465606	0.530584	0.200406	0.259312
cg03128890	0.335061	0.304972	0.822079	0.663477	0.675916	0.246684	0.483877	0.0852325	0.0845743	0.426826	0.294524	0.830818	0.787703	0.654202	0.674612	0.850352	0.620198	0.650155	0.73058	0.156999	0.825607	0.794778	0.653902	0.38137	0.615135	0.538021	0.832736	0.718306
cg03136781	0.579412	0.560871	0.298241	0.452096	0.35461	0.888128	0.291343	0.86405	0.714174	0.384054	0.701257	0.335872	0.364287	0.459348	0.383455	0.31147	0.269681	0.428278	0.361244	0.727805	0.319226	0.319394	0.506296	0.399539	0.303829	0.481541	0.276161	0.301393
cg03633268	0.689577	0.534394	0.185277	0.416069	0.0803498	0.593328	0.198993	0.85382	0.784426	0.424947	0.795977	0.194206	0.208968	0.279404	0.401185	0.287345	0.225972	0.49082	0.231786	0.79749	0.207105	0.225913	0.382415	0.390731	0.153898	0.43078	0.245646	0.273844
cg03654169	0.606574	0.508342	0.25073	0.417283	0.240187	0.772212	0.300799	0.678582	0.758773	0.432345	0.561685	0.343677	0.260304	0.273515	0.471635	0.283303	0.24062	0.495607	0.274236	0.670186	0.308232	0.253982	0.442371	0.37962	0.302726	0.634408	0.331747	0.324057
cg03733760	0.853697	0.851075	0.850431	0.845162	0.940812	0.230043	0.945048	0.226537	0.229026	0.730419	0.697811	0.927781	0.881495	0.925814	0.734743	0.721684	0.837581	0.788435	0.922008	0.325044	0.905817	0.915938	0.885427	0.925335	0.866843	0.674178	0.934191	0.833705
cg03829559	0.411625	0.375173	0.373511	0.392797	0.22819	0.814421	0.276151	0.862318	0.899745	0.61944	0.56746	0.208296	0.24105	0.427774	0.400581	0.26171	0.331672	0.381218	0.314653	0.735687	0.256032	0.334412	0.256785	0.378143	0.272725	0.170301	0.300701	0.293086
cg04066019	0.244903	0.218259	0.883893	0.549494	0.817081	0.11235	0.109617	0.149542	0.0289861	0.312784	0.0312592	0.848452	0.780908	0.781374	0.618548	0.475736	0.903879	0.0707462	0.424382	0.0692202	0.825195	0.859203	0.0801606	0.10333	0.812845	0.0963144	0.93138	0.109163
cg04215800	0.164829	0.105414	0.0681266	0.0919568	0.0609194	0.836091	0.0940532	0.766693	0.715833	0.0918913	0.13581	0.0648609	0.0605926	0.096171	0.109783	0.113173	0.164342	0.0897549	0.0981886	0.883323	0.0755044	0.0907922	0.265939	0.192822	0.0570486	0.0819833	0.0963685	0.0913738
cg04549460	0.064779	0.0622267	0.795537	0.518594	0.190047	0.183727	0.523532	0.0665772	0.0656371	0.264375	0.188523	0.567461	0.565702	0.535608	0.654686	0.802057	0.525118	0.459845	0.833964	0.202558	0.759843	0.776125	0.20747	0.572562	0.791703	0.110404	0.703133	0.39328
cg04897804	0.258261	0.307338	0.444699	0.596624	0.142929	0.121972	0.280038	0.247828	0.096901	0.147509	0.184606	0.697537	0.535713	0.6115	0.471069	0.832199	0.637706	0.287457	0.611494	0.136635	0.631137	0.678475	0.262817	0.330489	0.553224	0.185178	0.593633	0.337644
cg04932551	0.044429	0.0352223	0.0512817	0.108106	0.0684422	0.915433	0.0383691	0.474016	0.541597	0.0652361	0.305643	0.192409	0.0769086	0.0914155	0.10122	0.0648881	0.183983	0.0693258	0.078305	0.799314	0.0553189	0.0551987	0.0758999	0.0741658	0.0607986	0.0386089	0.0420054	0.0658573
cg05729490	0.108068	0.202725	0.538844	0.38698	0.306368	0.147675	0.324742	0.364519	0.498146	0.111827	0.564549	0.732814	0.699538	0.559256	0.653099	0.573034	0.632624	0.386091	0.627646	0.274813	0.767075	0.700172	0.181013	0.192069	0.649171	0.445924	0.706262	0.349671
cg06813382	0.310694	0.355044	0.828798	0.362672	0.258964	0.317415	0.10417	0.224388	0.243173	0.506962	0.383089	0.80882	0.782959	0.62149	0.590211	0.813653	0.789617	0.73634	0.748765	0.420652	0.869436	0.816179	0.471678	0.250958	0.779571	0.41453	0.834055	0.635889
cg06984073	0.0278014	0.0572853	0.813606	0.535255	0.0811374	0.056793	0.364607	0.0777056	0.0410587	0.0846922	0.0675782	0.857954	0.788577	0.783232	0.482008	0.586419	0.522148	0.254935	0.483523	0.157465	0.572674	0.656932	0.122924	0.128013	0.67893	0.0541254	0.781887	0.148089
cg07098902	0.0313612	0.0343227	0.65478	0.360189	0.0394527	0.0401723	0.0295533	0.0169628	0.024129	0.0409847	0.142738	0.289203	0.668337	0.466696	0.570024	0.0540888	0.607608	0.0471832	0.472175	0.0740337	0.771461	0.738969	0.0417605	0.0726134	0.479262	0.0406823	0.788955	0.130727
cg07174843	0.376186	0.257714	0.845323	0.439659	0.409755	0.842762	0.495283	0.830913	0.644588	0.197902	0.583989	0.84815	0.898562	0.754616	0.831889	0.842908	0.616817	0.567705	0.783699	0.76008	0.860031	0.81185	0.592356	0.158466	0.897038	0.363302	0.737554	0.678224
cg07200280	0.0847539	0.204811	0.817596	0.481369	0.699948	0.115163	0.153589	0.122104	0.0442656	0.310688	0.0594811	0.889185	0.838825	0.74387	0.252597	0.652961	0.82703	0.0551091	0.87378	0.0616853	0.803937	0.748487	0.0882221	0.0864104	0.502246	0.0799842	0.773596	0.0959525
cg07852840	0.721032	0.735031	0.959735	0.894316	0.947402	0.18207	0.963056	0.689577	0.473349	0.951448	0.394786	0.948514	0.903378	0.916031	0.755325	0.946382	0.926737	0.94537	0.943816	0.53421	0.942072	0.923526	0.928361	0.855851	0.87245	0.908089	0.918795	0.94907
cg08109568	0.834644	0.697929	0.865039	0.790984	0.86821	0.430985	0.855052	0.267959	0.342397	0.732701	0.577983	0.772597	0.864637	0.726417	0.698281	0.826983	0.780086	0.706126	0.603716	0.50656	0.830859	0.829629	0.83918	0.740587	0.809472	0.83604	0.827774	0.815821
cg08864042	0.129612	0.210218	0.238787	0.148997	0.0269965	0.609303	0.14939	0.290977	0.527396	0.322132	0.404726	0.069044	0.0686863	0.149644	0.133344	0.134418	0.0852378	0.0901023	0.131128	0.66178	0.0722289	0.0501458	0.109269	0.239461	0.088934	0.176663	0.0366902	0.0646401
cg08909608	0.776805	0.879908	0.963083	0.953919	0.940124	0.477318	0.945007	0.579531	0.446425	0.771015	0.790988	0.960151	0.795871	0.955645	0.960114	0.914242	0.920952	0.919821	0.903659	0.620689	0.931951	0.895157	0.81375	0.934675	0.933894	0.89547	0.923653	0.809632
cg08985078	0.527474	0.449458	0.227406	0.375981	0.156946	0.675727	0.26943	0.536797	0.616407	0.265174	0.757809	0.323933	0.265964	0.285529	0.375178	0.24129	0.22385	0.388477	0.246966	0.618392	0.237653	0.231424	0.349629	0.330583	0.214987	0.337704	0.274368	0.291495
cg09086615	0.256477	0.390098	0.227671	0.376066	0.135894	0.812868	0.133731	0.856935	0.897727	0.258863	0.772462	0.134644	0.187318	0.287602	0.472918	0.279767	0.23866	0.236478	0.140277	0.703434	0.146963	0.135772	0.34283	0.192125	0.670447	0.220869	0.221053	0.12147
cg09262197	0.805788	0.78111	0.910724	0.714737	0.932668	0.420342	0.902424	0.777401	0.484326	0.87767	0.558947	0.931386	0.915247	0.897628	0.749204	0.921989	0.918575	0.849892	0.88227	0.601056	0.884513	0.879815	0.905833	0.898266	0.923084	0.784802	0.902589	0.876539
cg09359006	0.741341	0.564914	0.50863	0.645128	0.32323	0.821558	0.690834	0.85185	0.92283	0.625039	0.853789	0.320093	0.255355	0.497053	0.526747	0.270276	0.300009	0.403911	0.270331	0.819904	0.285425	0.269424	0.641554	0.671639	0.283797	0.572898	0.183935	0.314769
cg09419444	0.865842	0.82409	0.921033	0.89072	0.937521	0.0894653	0.944414	0.407192	0.121426	0.889037	0.443608	0.905315	0.802106	0.516606	0.744704	0.857821	0.812613	0.907303	0.847853	0.253628	0.900082	0.891777	0.907585	0.882204	0.880464	0.852713	0.903084	0.849756
cg09568647	0.833602	0.887006	0.856618	0.803032	0.785756	0.16162	0.89393	0.371339	0.343101	0.831848	0.605949	0.846929	0.662167	0.695937	0.533373	0.91611	0.859728	0.846339	0.92058	0.0997005	0.894122	0.890395	0.881585	0.814053	0.837077	0.758074	0.906988	0.628366
cg09648454	0.897508	0.823523	0.899203	0.789297	0.866716	0.258992	0.903172	0.484475	0.526441	0.865852	0.331786	0.89808	0.912176	0.823228	0.763821	0.912224	0.914142	0.650247	0.879241	0.634449	0.908102	0.890834	0.876927	0.874196	0.878255	0.813395	0.842658	0.499126
cg09770579	0.459635	0.334085	0.747499	0.67217	0.381558	0.129591	0.492392	0.43124	0.143089	0.362088	0.321602	0.540857	0.733277	0.750357	0.617659	0.496375	0.64564	0.471313	0.656522	0.286182	0.603999	0.62791	0.449468	0.486658	0.712494	0.439564	0.611189	0.487224
cg10149870	0.846375	0.7718	0.921718	0.91925	0.916393	0.405521	0.89305	0.484909	0.263329	0.710521	0.403173	0.625426	0.782758	0.872906	0.854341	0.908377	0.824077	0.896908	0.925474	0.755175	0.887792	0.86977	0.785962	0.870579	0.879252	0.867115	0.899434	0.90007
cg10244461	0.912166	0.914457	0.887439	0.916605	0.94695	0.549034	0.762096	0.798707	0.643789	0.76894	0.605502	0.942589	0.904802	0.909615	0.830614	0.950523	0.816153	0.914024	0.896874	0.604077	0.909573	0.919588	0.911134	0.879467	0.911581	0.871474	0.930029	0.931637
cg10631356	0.749297	0.878825	0.922787	0.890535	0.93095	0.356851	0.921322	0.408171	0.505954	0.690626	0.681776	0.857594	0.909567	0.817353	0.652035	0.919519	0.849449	0.915678	0.93144	0.434691	0.907434	0.905918	0.887176	0.858123	0.930123	0.894705	0.916653	0.900102
cg10941566	0.0853676	0.0828951	0.198786	0.151744	0.0665817	0.0776474	0.746371	0.0634526	0.0219447	0.0438678	0.060205	0.686811	0.941492	0.758069	0.803981	0.863743	0.900832	0.17871	0.729357	0.33416	0.938993	0.912396	0.0913017	0.330443	0.607159	0.124068	0.938585	0.0581774
cg11012543	0.826254	0.861606	0.942732	0.884777	0.93191	0.319133	0.753861	0.616508	0.417834	0.886977	0.569146	0.896831	0.887128	0.876524	0.795722	0.875146	0.889159	0.798309	0.884134	0.758456	0.882729	0.767887	0.852916	0.871271	0.97041	0.810199	0.877941	0.856521
cg11071682	0.747318	0.860906	0.928933	0.799877	0.921693	0.398196	0.90382	0.418346	0.51775	0.782804	0.643104	0.905956	0.833685	0.872907	0.790135	0.925088	0.91114	0.888325	0.929249	0.635055	0.903515	0.902791	0.890548	0.881608	0.874232	0.839341	0.902905	0.866957
cg11081307	0.686606	0.598007	0.230424	0.509986	0.203258	0.853706	0.23631	0.950603	0.830847	0.233389	0.859833	0.20939	0.185069	0.368534	0.342749	0.324731	0.190589	0.362606	0.629079	0.811999	0.311616	0.329225	0.200529	0.317202	0.191365	0.512181	0.247664	0.224959
cg11192169	0.663437	0.709097	0.893805	0.799076	0.898461	0.468371	0.826808	0.678201	0.473943	0.71497	0.519661	0.906008	0.869377	0.87583	0.765553	0.867763	0.864112	0.825542	0.935579	0.370584	0.893987	0.887904	0.854762	0.487157	0.843199	0.815654	0.891902	0.825649
cg11205552	0.672385	0.683912	0.814464	0.795348	0.821365	0.120478	0.828649	0.36231	0.162759	0.886185	0.51433	0.852101	0.62395	0.767837	0.430434	0.868171	0.72235	0.723376	0.735008	0.191114	0.844047	0.804347	0.776746	0.753997	0.90549	0.751962	0.830241	0.745387
cg11346722	0.880727	0.578892	0.14493	0.282568	0.254935	0.950794	0.334752	0.961359	0.968573	0.397165	0.919655	0.152496	0.204391	0.237177	0.497203	0.201267	0.178711	0.336953	0.288301	0.89958	0.241469	0.226945	0.258465	0.21803	0.378547	0.57391	0.243074	0.135589
cg11548059	0.755129	0.782212	0.923056	0.83897	0.857637	0.609936	0.914448	0.700173	0.671285	0.864804	0.542649	0.919864	0.920209	0.885728	0.842968	0.88897	0.903068	0.910103	0.86182	0.770797	0.870128	0.879204	0.8804	0.894386	0.929597	0.787917	0.811238	0.90271
cg11559446	0.761759	0.295885	0.863308	0.357491	0.242184	0.296603	0.37552	0.238358	0.272949	0.228637	0.678906	0.917978	0.937059	0.856802	0.827226	0.794868	0.910555	0.286659	0.883505	0.483081	0.855021	0.853631	0.456515	0.243056	0.894243	0.711131	0.865429	0.418481
cg11730559	0.484486	0.434161	0.926374	0.862209	0.785502	0.175276	0.784574	0.364125	0.134822	0.523412	0.287425	0.925154	0.92148	0.88776	0.870281	0.876417	0.927544	0.718371	0.937051	0.374648	0.930134	0.904129	0.664314	0.795077	0.920537	0.846948	0.849572	0.611932
cg12129839	0.748035	0.610585	0.215728	0.24925	0.285221	0.929338	0.360762	0.807617	0.915307	0.261617	0.689996	0.106561	0.106007	0.231449	0.406108	0.174741	0.148834	0.337041	0.319351	0.78309	0.155724	0.197097	0.349751	0.380478	0.446388	0.255979	0.203299	0.118787
cg12329318	0.78673	0.772874	0.935494	0.859554	0.892471	0.176318	0.735089	0.612216	0.212887	0.907491	0.429619	0.948053	0.951273	0.923341	0.945244	0.935834	0.933672	0.9113	0.943237	0.56065	0.93493	0.93707	0.913013	0.385255	0.937681	0.919995	0.916404	0.83882
cg12571459	0.151097	0.140554	0.203002	0.211282	0.056973	0.672528	0.0824915	0.589292	0.537252	0.180558	0.472132	0.189071	0.203187	0.170312	0.401185	0.18595	0.167272	0.310275	0.0829366	0.604607	0.0980897	0.231659	0.158191	0.215239	0.257132	0.455066	0.152976	0.0810821
cg12589098	0.633236	0.477531	0.42115	0.462452	0.34197	0.842149	0.391456	0.866499	0.875456	0.379216	0.699034	0.41221	0.242267	0.415041	0.644926	0.535116	0.469493	0.402219	0.423462	0.827258	0.420675	0.370899	0.33911	0.466411	0.50481	0.400795	0.395945	0.23551
cg13049992	0.640436	0.429943	0.282336	0.406439	0.199241	0.753605	0.190513	0.701883	0.753326	0.370493	0.657212	0.226133	0.290543	0.405931	0.419727	0.258988	0.332762	0.419891	0.297921	0.657567	0.304324	0.299857	0.350133	0.418684	0.224496	0.440488	0.263527	0.351534
cg13123165	0.288427	0.179839	0.312994	0.401794	0.103948	0.753761	0.118798	0.657266	0.83691	0.172443	0.402242	0.290379	0.344758	0.394016	0.436754	0.270045	0.196204	0.287267	0.298667	0.683075	0.168973	0.20812	0.197287	0.29999	0.165757	0.318086	0.143208	0.169845
cg13473196	0.0545123	0.155965	0.0265983	0.0526039	0.0369983	0.332978	0.0298879	0.46268	0.477148	0.0816638	0.608634	0.0271502	0.0313433	0.0869664	0.0527212	0.0476513	0.0329284	0.0724893	0.0404358	0.574084	0.0856352	0.0471483	0.0456321	0.116079	0.0242009	0.0436924	0.0356437	0.0541468
cg13539372	0.745594	0.794823	0.900891	0.920836	0.910463	0.596006	0.90676	0.430464	0.606248	0.933678	0.459996	0.934578	0.894383	0.898695	0.916647	0.836952	0.876794	0.918056	0.91524	0.760793	0.918019	0.915468	0.935687	0.720409	0.902413	0.895561	0.888655	0.782916
cg13817046	0.621114	0.306561	0.740758	0.287678	0.248264	0.164981	0.111445	0.0863542	0.252031	0.26851	0.333482	0.665502	0.782847	0.716576	0.495441	0.403814	0.761267	0.232439	0.535851	0.220099	0.85492	0.824412	0.187102	0.450865	0.735111	0.275498	0.549814	0.244024
cg13818451	0.0830408	0.555875	0.932915	0.24886	0.0729555	0.0990341	0.0397007	0.0406401	0.0779417	0.0409807	0.115994	0.954639	0.819182	0.708627	0.603033	0.872978	0.878583	0.147822	0.86384	0.134718	0.933826	0.930751	0.0475039	0.0767338	0.123064	0.0778371	0.760315	0.563017
cg14013080	0.686593	0.847297	0.878778	0.724072	0.850307	0.23412	0.92949	0.58202	0.303778	0.87291	0.454935	0.902671	0.873706	0.750255	0.639518	0.882219	0.814372	0.807324	0.857643	0.451529	0.891779	0.895831	0.813767	0.922813	0.916459	0.493834	0.826968	0.88048
cg14124261	0.789145	0.842413	0.907972	0.899465	0.892832	0.370676	0.890079	0.573035	0.518816	0.892883	0.466258	0.935608	0.894511	0.851157	0.888906	0.880525	0.845241	0.859776	0.903109	0.755118	0.896416	0.856577	0.89699	0.875448	0.872653	0.853426	0.774274	0.710965
cg14145801	0.246795	0.310145	0.894017	0.738213	0.912462	0.082326	0.521135	0.0433238	0.0419484	0.719086	0.079442	0.921304	0.875617	0.811532	0.755166	0.616829	0.866183	0.323356	0.808693	0.14095	0.922604	0.922006	0.0820512	0.775944	0.929086	0.299121	0.924907	0.781049
cg14286320	0.735579	0.794123	0.923604	0.824464	0.93255	0.212773	0.922487	0.48114	0.43171	0.732735	0.744096	0.910703	0.828012	0.871303	0.731709	0.878515	0.839464	0.914408	0.933704	0.259577	0.911053	0.921238	0.902591	0.823288	0.925473	0.895625	0.898807	0.889829
cg14380270	0.0723691	0.0844602	0.606684	0.511622	0.0458921	0.0439717	0.0295689	0.0295074	0.0354337	0.0867818	0.0548087	0.769333	0.490039	0.878301	0.596491	0.578318	0.659862	0.614319	0.84572	0.217982	0.941035	0.898137	0.0830471	0.185298	0.84941	0.0449111	0.779283	0.0569037
cg14405839	0.85974	0.760408	0.897714	0.791661	0.837729	0.367421	0.640601	0.616262	0.45825	0.716176	0.487444	0.846612	0.756723	0.792627	0.858239	0.74704	0.889999	0.859453	0.892448	0.454367	0.861176	0.869002	0.807416	0.76982	0.808177	0.668704	0.841037	0.788942
cg14621217	0.592823	0.730531	0.807714	0.664092	0.900398	0.131597	0.872863	0.0385865	0.355008	0.803911	0.490406	0.74191	0.772969	0.66889	0.695453	0.891515	0.776641	0.700087	0.8687	0.091149	0.810344	0.874054	0.77904	0.841396	0.782218	0.61069	0.873117	0.819667
cg14800014	0.787058	0.57777	0.203509	0.394053	0.115405	0.916955	0.0989664	0.889716	0.89176	0.298102	0.752551	0.228546	0.279775	0.329239	0.393548	0.141077	0.185894	0.31951	0.157112	0.852142	0.125584	0.192056	0.280441	0.431558	0.136419	0.610835	0.287915	0.215669
cg14941226	0.839132	0.79343	0.888645	0.85974	0.719189	0.489785	0.90557	0.600206	0.251512	0.561584	0.656159	0.871869	0.939231	0.862337	0.875238	0.909678	0.900402	0.934143	0.874048	0.467405	0.897235	0.893966	0.921965	0.899093	0.88295	0.869886	0.839241	0.776738
cg15690342	0.16938	0.308723	0.946634	0.0760845	0.28519	0.163652	0.137039	0.676405	0.0640586	0.163173	0.714931	0.912195	0.782483	0.682029	0.563393	0.853486	0.92067	0.570976	0.908786	0.267158	0.891722	0.872616	0.107507	0.299	0.837912	0.162474	0.832374	0.182553
cg16015593	0.823757	0.701946	0.85807	0.719037	0.818753	0.152042	0.607321	0.305807	0.236084	0.691861	0.165523	0.909292	0.852654	0.806543	0.715244	0.513843	0.683763	0.781088	0.703627	0.204593	0.898012	0.873493	0.609626	0.429506	0.888266	0.819629	0.854381	0.410888
cg16197925	0.106347	0.142367	0.880304	0.509552	0.397591	0.135374	0.322084	0.0877545	0.0557094	0.169716	0.114656	0.884656	0.679075	0.668156	0.305695	0.814952	0.598757	0.526808	0.718784	0.119537	0.830298	0.676712	0.116418	0.236008	0.881099	0.114803	0.698611	0.103296
cg16274376	0.47422	0.450343	0.742067	0.278092	0.565147	0.39451	0.625297	0.548767	0.227275	0.299416	0.402915	0.85868	0.832843	0.716409	0.69086	0.752306	0.819002	0.360812	0.767622	0.659397	0.903933	0.86927	0.474588	0.189351	0.635487	0.481139	0.877433	0.24514
cg16439324	0.794314	0.777327	0.849416	0.709058	0.849768	0.588165	0.904165	0.326363	0.340617	0.830948	0.448396	0.905828	0.664788	0.68035	0.790829	0.851662	0.801273	0.742041	0.853103	0.630744	0.781622	0.780823	0.772437	0.883099	0.922154	0.736886	0.828952	0.817958
cg16489259	0.404696	0.366492	0.845369	0.633977	0.373237	0.326475	0.59407	0.221578	0.173961	0.303912	0.268975	0.843476	0.675464	0.769489	0.663306	0.586449	0.784397	0.659106	0.846649	0.328221	0.865289	0.841975	0.494724	0.633557	0.554408	0.389496	0.855772	0.463426
cg16516248	0.852424	0.783187	0.922336	0.925537	0.927505	0.101472	0.935086	0.64797	0.251659	0.91947	0.736776	0.865173	0.885935	0.849144	0.81692	0.889779	0.84755	0.920304	0.898974	0.376434	0.891203	0.879571	0.910823	0.873075	0.85196	0.89208	0.903614	0.876738
cg16991168	0.465506	0.471444	0.290374	0.290749	0.227581	0.86533	0.2095	0.871367	0.891122	0.683333	0.793605	0.142089	0.0842255	0.337957	0.290014	0.197033	0.233463	0.239407	0.17483	0.558941	0.199084	0.265048	0.204576	0.237376	0.14291	0.451543	0.323123	0.100973
cg17091893	0.352481	0.416095	0.800713	0.626105	0.528021	0.185559	0.548427	0.131517	0.169031	0.373762	0.247655	0.787896	0.345459	0.657624	0.486095	0.635487	0.592729	0.553639	0.755667	0.168845	0.639198	0.693499	0.546041	0.544681	0.699314	0.336232	0.661456	0.313322
cg17518842	0.901791	0.686676	0.887883	0.695263	0.824528	0.22088	0.731691	0.227033	0.405534	0.381629	0.422372	0.854652	0.793717	0.782816	0.739391	0.912505	0.673808	0.78507	0.90288	0.459271	0.780447	0.819116	0.798553	0.822896	0.847559	0.77652	0.912983	0.70207
cg17751414	0.523945	0.568443	0.523682	0.644428	0.399159	0.864796	0.434413	0.923151	0.865583	0.70854	0.842827	0.578859	0.564439	0.547018	0.605835	0.406851	0.527014	0.553609	0.398572	0.866944	0.456989	0.475318	0.444266	0.653644	0.646188	0.531685	0.425178	0.585574
cg17838516	0.526839	0.817711	0.861211	0.687788	0.657272	0.272975	0.789151	0.212499	0.415417	0.920494	0.406398	0.809053	0.760302	0.89496	0.750857	0.86329	0.869169	0.860427	0.732682	0.49224	0.930489	0.895331	0.783673	0.80154	0.695685	0.6167	0.867329	0.5545
cg18166959	0.217174	0.259133	0.0725171	0.215719	0.180367	0.771507	0.0559184	0.545545	0.742493	0.0943766	0.377175	0.1547	0.115017	0.38814	0.24349	0.101644	0.155992	0.167896	0.107538	0.849098	0.175942	0.230002	0.12356	0.234003	0.119673	0.462897	0.172943	0.105038
cg18548864	0.731705	0.814318	0.86683	0.87914	0.947508	0.30493	0.929079	0.413062	0.390639	0.895315	0.740805	0.883666	0.874742	0.751043	0.684819	0.915564	0.92351	0.831451	0.938772	0.260542	0.919142	0.885761	0.83359	0.873769	0.892018	0.703023	0.936817	0.879648
cg18608369	0.035184	0.151017	0.445984	0.285345	0.0547178	0.0332605	0.0383731	0.0330751	0.0364089	0.134891	0.0691177	0.648414	0.394035	0.789615	0.435438	0.322865	0.592952	0.375831	0.675008	0.134883	0.809612	0.787138	0.0855003	0.25217	0.797064	0.0397835	0.553965	0.0524661
cg18816996	0.83862	0.676858	0.743176	0.770727	0.739455	0.6042	0.828356	0.431387	0.306944	0.81357	0.383305	0.89539	0.746255	0.724861	0.841996	0.838979	0.818288	0.782836	0.903809	0.623877	0.867509	0.867809	0.699853	0.814048	0.877866	0.740417	0.883363	0.698003
cg18891924	0.0802179	0.222347	0.861915	0.692114	0.150354	0.123386	0.37123	0.173338	0.05686	0.12589	0.134681	0.860599	0.816007	0.641881	0.734027	0.688373	0.490526	0.375037	0.530151	0.279863	0.885991	0.899477	0.237394	0.419843	0.776778	0.177765	0.889368	0.625879
cg18938709	0.904823	0.831178	0.935962	0.915796	0.928784	0.274514	0.920359	0.709939	0.397034	0.810232	0.629192	0.931052	0.949367	0.915522	0.915798	0.941046	0.93704	0.786081	0.940681	0.595454	0.905067	0.927021	0.900183	0.845823	0.928459	0.915729	0.909882	0.77448
cg19225602	0.85334	0.807632	0.89773	0.690669	0.889145	0.216797	0.856451	0.25337	0.176457	0.275694	0.441929	0.894315	0.812927	0.741174	0.726468	0.910669	0.853785	0.800321	0.885223	0.521433	0.901186	0.868314	0.773869	0.73462	0.89045	0.834544	0.924204	0.783463
cg19258425	0.750331	0.77783	0.885363	0.738342	0.872154	0.0928766	0.867571	0.34597	0.184574	0.646852	0.527534	0.90351	0.874286	0.722747	0.689303	0.791476	0.849417	0.597165	0.805245	0.133534	0.882864	0.871234	0.799206	0.665108	0.584817	0.585306	0.842587	0.805402
cg19375403	0.913941	0.863778	0.774087	0.613875	0.814431	0.380391	0.9171	0.495356	0.545377	0.830154	0.40693	0.861644	0.864965	0.862661	0.692107	0.900567	0.880087	0.779989	0.94825	0.396629	0.88966	0.920355	0.791768	0.722396	0.895543	0.542189	0.888619	0.762549
cg20688917	0.377967	0.309722	0.204291	0.423339	0.27842	0.904163	0.192205	0.854754	0.794982	0.323933	0.616806	0.168456	0.335955	0.289208	0.400869	0.209801	0.221289	0.206356	0.159851	0.851446	0.28145	0.2306	0.199536	0.398498	0.247313	0.473575	0.23357	0.0994614
cg21045770	0.503553	0.779539	0.89669	0.841974	0.810029	0.258461	0.880946	0.226051	0.404905	0.823232	0.514328	0.895689	0.834998	0.867575	0.821371	0.915022	0.845545	0.907128	0.891174	0.46565	0.89164	0.872299	0.824314	0.833484	0.795687	0.829847	0.883795	0.827011
cg21656251	0.504207	0.425678	0.191108	0.354934	0.413356	0.670817	0.245025	0.622756	0.707773	0.650558	0.649314	0.222035	0.22839	0.291079	0.377337	0.329605	0.276057	0.405559	0.339171	0.624818	0.238958	0.238841	0.342214	0.429058	0.18932	0.435784	0.309569	0.232938
cg21687563	0.371577	0.441108	0.825296	0.552551	0.191908	0.120154	0.56785	0.116709	0.120475	0.0435824	0.158327	0.808056	0.591517	0.64532	0.315327	0.899943	0.75256	0.367249	0.85691	0.180381	0.862545	0.865327	0.288014	0.382253	0.829151	0.44831	0.895719	0.474781
cg21949512	0.099929	0.0377104	0.824205	0.0325362	0.128214	0.0480082	0.0442132	0.024681	0.0194424	0.0398381	0.0284178	0.931013	0.880595	0.547303	0.357655	0.56667	0.840302	0.0411803	0.327398	0.0655465	0.850988	0.770896	0.0271805	0.540845	0.647673	0.0406268	0.678922	0.0917039
cg21999471	0.0413421	0.0795153	0.171566	0.224557	0.0437826	0.828667	0.0448916	0.827428	0.710199	0.084486	0.270525	0.0631525	0.0671174	0.124035	0.168045	0.0730962	0.0624019	0.0501334	0.487831	0.638119	0.146032	0.0996271	0.0697658	0.141503	0.0962195	0.0639023	0.0449221	0.0488941
cg22454370	0.767839	0.784161	0.933186	0.72672	0.922468	0.623759	0.919062	0.317917	0.336479	0.763848	0.461823	0.940066	0.94929	0.927623	0.926811	0.929249	0.954462	0.818215	0.934801	0.849994	0.922832	0.912552	0.861258	0.862329	0.941753	0.903157	0.919905	0.941233
cg22519422	0.0464998	0.199642	0.727055	0.0479899	0.0430169	0.0542832	0.0426822	0.466574	0.0319052	0.0666055	0.472458	0.73971	0.765245	0.528279	0.304472	0.47953	0.764275	0.0584903	0.65459	0.0904887	0.700385	0.845229	0.041346	0.053577	0.474882	0.134854	0.55036	0.398758
cg22830091	0.472205	0.689682	0.145193	0.231377	0.178212	0.846976	0.217988	0.781246	0.777937	0.459217	0.716902	0.143677	0.299647	0.235221	0.326026	0.239169	0.235861	0.157771	0.278408	0.871271	0.259587	0.206634	0.194569	0.363109	0.189579	0.175794	0.184611	0.109114
cg23125993	0.310165	0.285802	0.679405	0.119054	0.252679	0.166512	0.199995	0.0797329	0.191785	0.0928807	0.129834	0.794636	0.51849	0.758023	0.834537	0.474105	0.167731	0.147936	0.465851	0.360227	0.785717	0.771857	0.0928224	0.198818	0.75398	0.268547	0.51665	0.134101
cg23291048	0.438308	0.500465	0.10958	0.33756	0.18027	0.717029	0.167044	0.689053	0.770911	0.129539	0.597364	0.294382	0.114366	0.136603	0.461974	0.195626	0.0789576	0.323547	0.0989595	0.794791	0.197019	0.136719	0.266244	0.283172	0.0785505	0.51776	0.261376	0.18201
cg23339720	0.595668	0.614249	0.905879	0.751853	0.958557	0.0869089	0.966697	0.294537	0.293037	0.78431	0.298332	0.84784	0.655033	0.501445	0.474341	0.864053	0.763325	0.854027	0.894606	0.263409	0.865059	0.869248	0.860588	0.87288	0.823741	0.899413	0.9305	0.877102
cg23440816	0.394958	0.316805	0.22695	0.659603	0.295129	0.78917	0.442549	0.930692	0.956592	0.739085	0.866011	0.0890759	0.126287	0.257948	0.423568	0.462854	0.230715	0.336171	0.283185	0.777151	0.173745	0.16923	0.483486	0.6505	0.512309	0.437499	0.110857	0.185825
cg23599820	0.394856	0.203651	0.133802	0.170632	0.11368	0.506865	0.202689	0.65772	0.690422	0.155245	0.207822	0.0940769	0.15524	0.21176	0.21997	0.151949	0.122655	0.175687	0.107365	0.645069	0.169762	0.191465	0.144208	0.152335	0.126059	0.177405	0.0830559	0.130122
cg23922724	0.87852	0.876512	0.887728	0.841692	0.923175	0.637045	0.931365	0.808604	0.353586	0.871072	0.554127	0.920618	0.914609	0.852275	0.850376	0.908762	0.927366	0.89154	0.91585	0.659527	0.883711	0.890093	0.877104	0.838953	0.898027	0.895319	0.917718	0.857121
cg24435939	0.122763	0.188406	0.266605	0.247198	0.131202	0.810295	0.11998	0.791951	0.813264	0.305607	0.638708	0.229448	0.1689	0.263411	0.388354	0.252209	0.187124	0.262734	0.118944	0.767122	0.177302	0.229529	0.248192	0.227831	0.267293	0.591918	0.125507	0.122569
cg24442978	0.446582	0.332453	0.41712	0.378921	0.316915	0.616182	0.335725	0.550951	0.674129	0.317056	0.622167	0.252463	0.443024	0.407677	0.542106	0.36684	0.344662	0.395737	0.373588	0.721787	0.270693	0.278642	0.212033	0.355634	0.366498	0.312619	0.269394	0.302642
cg25073708	0.0836074	0.270336	0.0945007	0.159915	0.0604933	0.553515	0.0776332	0.561859	0.667629	0.29711	0.546428	0.0897539	0.142876	0.43579	0.249853	0.147525	0.108215	0.101037	0.0999469	0.463675	0.113817	0.107559	0.0817298	0.118386	0.0558505	0.256367	0.0764436	0.0861594
cg25150021	0.787303	0.858816	0.848573	0.631503	0.925603	0.344991	0.871381	0.200859	0.0878114	0.859755	0.649237	0.893674	0.876365	0.801231	0.664382	0.63436	0.850021	0.839954	0.825632	0.139661	0.902319	0.860002	0.779239	0.557302	0.83451	0.63638	0.799747	0.900269
cg25252561	0.195983	0.0820676	0.110448	0.131247	0.097049	0.4806	0.0812705	0.211138	0.526517	0.231272	0.322215	0.101313	0.10221	0.0863482	0.250017	0.049462	0.0710095	0.0930701	0.0884652	0.431307	0.0648784	0.078802	0.0897552	0.0830498	0.0731345	0.0764161	0.0431076	0.0754589
cg25417042	0.26495	0.169965	0.27942	0.343034	0.468092	0.792066	0.408095	0.906302	0.758323	0.523902	0.767353	0.160923	0.28818	0.161897	0.389396	0.138208	0.167117	0.230032	0.263656	0.8623	0.132624	0.174375	0.599459	0.125545	0.0780562	0.716343	0.0938812	0.0921378
cg25892587	0.675591	0.423949	0.840039	0.74521	0.6856	0.182841	0.624629	0.287769	0.201645	0.492544	0.463978	0.838372	0.906551	0.796043	0.686618	0.789106	0.793231	0.759857	0.794012	0.244894	0.762836	0.776691	0.758461	0.22497	0.853523	0.764529	0.833351	0.761806
cg26573518	0.0699609	0.101375	0.465496	0.361859	0.0874556	0.107134	0.127398	0.130788	0.144738	0.173663	0.139376	0.59523	0.291435	0.695304	0.443857	0.364679	0.439173	0.331854	0.57069	0.128059	0.845847	0.793004	0.14074	0.202648	0.615351	0.0611371	0.585286	0.106102
cg26828017	0.698396	0.457396	0.792401	0.401193	0.32364	0.297533	0.348508	0.102195	0.187471	0.497666	0.444598	0.803556	0.761807	0.641817	0.790254	0.709193	0.798876	0.207117	0.712831	0.403035	0.757511	0.709381	0.38749	0.370783	0.821366	0.305125	0.549547	0.324153
cg26860604	0.886193	0.933238	0.944362	0.954752	0.97273	0.243041	0.950966	0.61978	0.175289	0.953475	0.497075	0.944032	0.936818	0.832824	0.921697	0.916912	0.895953	0.961879	0.932802	0.637131	0.949223	0.935165	0.96814	0.949194	0.931963	0.913341	0.959341	0.955661
cg26877720	0.412439	0.385878	0.30322	0.210544	0.321461	0.567573	0.313387	0.527631	0.697037	0.312089	0.721641	0.37418	0.317881	0.417577	0.334014	0.385829	0.346213	0.305198	0.320832	0.684467	0.29856	0.33559	0.285192	0.302348	0.423006	0.310528	0.315289	0.224523
cg26953453	0.0421623	0.0359351	0.474254	0.0793607	0.0595484	0.117923	0.0386625	0.0688611	0.0500522	0.065842	0.0582366	0.76205	0.785405	0.710304	0.41307	0.775955	0.729609	0.148132	0.40624	0.0884773	0.773821	0.757621	0.404536	0.0560634	0.801349	0.0504559	0.35211	0.137285
cg27509867	0.486379	0.279795	0.233544	0.314725	0.191152	0.75365	0.217798	0.759527	0.685143	0.267196	0.323394	0.178583	0.262788	0.273388	0.304161	0.219937	0.236945	0.246175	0.176275	0.729494	0.282484	0.225264	0.258669	0.280156	0.215204	0.45194	0.20295	0.21131

## Sheet: Supplementary table 10
Regions hypermethylated in breast cancer brain metastasis HR+/HER2-
Region	Description	Sequence (5'-3')	Melting	qMSP Temperature	Illumina ID	Genomic Region (hg19)	Nearest gene (distance)	qMSP Performance	BrainMETH Classifier C	Bisulfite Sequencing Primers	Sequence (5'-3')
HR+/HER2−A	Forward-Universal	TGTAGTTGAGAGATGTTTT	45.7	57	cg26953453	chr12:54,346,784	HOXC12 (-1.9 Kb)	Good	Yes
HR+/HER2−A	Reverse-Unmethylated	CCACCTTCAATTAAAACCA	47.9		cg26953453	chr12:54,346,784	HOXC12 (-1.9 Kb)
HR+/HER2−A	Reverse-Methylated	CCACCTTCAATTAAAACCG	49.1		cg26953453	chr12:54,346,784	HOXC12 (-1.9 Kb)
HR+/HER2−B	Forward-Unmethylated	GTAGAGGGGTAGTTAGGTATT	50.1	62	cg04066019	chr3:16,554,466	RFTN1 (+756 bp)	Good	Yes
HR+/HER2−B	Forward-Methylated	GTAGAGGGGTAGTTAGGTATC	50.7		cg04066019	chr3:16,554,466	RFTN1 (+756 bp)
HR+/HER2−B	Reverse-Universal	CTACAAATAAATCCAAAACACACTA	49.8		cg04066019	chr3:16,554,466	RFTN1 (+756 bp)
HR+/HER2−C	Forward-Universal	GGTAGTGTGTTTTGGATTTATT	48.9	62	cg07200280	chr3:16,554,619	RFTN1 (+603 bp)	Good	Yes
HR+/HER2−C	Reverse-Unmethylated	TAAACTCTACAAACTCAAAAACA	48.4		cg07200280	chr3:16,554,619	RFTN1 (+603 bp)
HR+/HER2−C	Reverse-Universal	TAAACTCTACAAACTCAAAAACG	49.4		cg07200280	chr3:16,554,619	RFTN1 (+603 bp)
Regions hypermethylated in breast cancer brain metastasis HER2+
Region	Description	Sequence (5'-3')	Melting	qMSP Temperature	Illumina ID	Genomic Region (hg19)	Nearest gene (distance)	qMSP Performance	BrainMETH Classifier C	Bisulfite Sequencing Primers	Sequence (5'-3')
HER2+A	Forward-Universal	AAGGAGAGGGGAGAGTTATTAT	52.1	57	cg23469448	chr12:114,232,746	RBM19 (+171.4 Kb)	Good	Yes
HER2+A	Reverse-Unmethylated	CCYTTTCTAATTACATATATACACA	47.4		cg23469448	chr12:114,232,746	RBM19 (171.4 Kb)
HER2+A	Reverse-Methylated	CCYTTTCTAATTACATATATACACG	48.3		cg23469448	chr12:114,232,746	RBM19 (171.4 Kb)
HER2+B	Forward-Unmethylated	TTTTAGGTATTTGAGTTAAGAT	44.9	57	cg01849970	chr5:141,031,209	FCHSD1 (-223 bp)	Good	Yes
HER2+B	Forward-Methylated	TTTTAGGTATTTGAGTTAAGAC	45.8		cg01849970	chr5:141,031,209	FCHSD1 (-223 bp)
HER2+B	Reverse-Universal	CAATAATTACAAACTAAATCAATAA	44.4		cg01849970	chr5:141,031,209	FCHSD1 (-223 bp)
HER2+C	Forward-Unmethylated	AATTTAGGGAGGTTTAGGAGAT	50.7	57	cg03558222	chrX:47,483,258	CFP (+6.4 Kb)	Poor	No	Forward	GTAGAGGTTTTTTTAGGGTT
HER2+C	Forward-Methylated	AATTTAGGGAGGTTTAGGAGAC	51.7		cg03558222	chrX:47,483,258	CFP (6.4 Kb)			Reverse	ACCCCCTTAAAACCTCAAAAC
HER2+C	Reverse-Universal	CAACCCCCTTAAAACCTCAAAA	53.5		cg03558222	chrX:47,483,258	CFP (6.4 Kb)			Sequencing	CTAATTAACTACTTATCCTAACAAA
Regions hypermethylated in breast cancer brain metastasis HR-/HER2-
Region	Description	Sequence (5'-3')	Melting	qMSP Temperature	Illumina ID	Genomic Region (hg19)	Nearest gene (distance)	qMSP Performance	BrainMETH Classifier C	Bisulfite Sequencing Primers	Sequence (5'-3')
HR−/HER2−A	Forward-Universal	TTTTAGGGGTTTAAAAAGTTT	45.9	56.5	cg00025347	chr8:42,359,992	SLC20A2 (+36.6 Kb)	Moderate	No
HR−/HER2−A	Reverse-Unmethylated	AACAATACCTCCTAAAAACATCA	50.1		cg00025347	chr8:42,359,992	SLC20A2 (+ 36.6 Kb)
HR−/HER2−A	Reverse-Methylated	AACAATACCTCCTAAAAACATCG	51		cg00025347	chr8:42,359,992	SLC20A2 (+ 36.6 Kb)
HR−/HER2−B	Forward-Unmethylated	TGGTATATTTGTTTAGTTTTTTTT	45.7	56.5	cg02695677	chr7:130,673,539	FLJ43663 (+121.1 Kb)	Good	Yes
HR−/HER2−B	Forward-Methylated	TGGTATATTTGTTTAGTTTTTTTC	46.2		cg02695677	chr7:130,673,539	FLJ43663 (+ 121.1 Kb)
HR−/HER2−B	Reverse-Universal	ACTCTACTCTAATAAACAACTAATA	47		cg02695677	chr7:130,673,539	FLJ43663 (+ 121.1 Kb)
HR−/HER2−C	Forward-Unmethylated	TTTAATATTATAGATAATGTGTTTGT	45.3	56.5	cg09086615	chr4:127,966,639	INTU (-587.4 Kb)	Good	Yes
HR−/HER2−C	Forward-Methylated	TTTAATATTATAGATAATGTGTTTGC	46.3		cg09086615	chr4:127,966,639	INTU (587.4 Kb)
HR−/HER2−C	Reverse-Universal	CTCCCCCTAAAAACAACTATA	49.2		cg09086615	chr4:127,966,639	INTU (587.4 Kb)
HR−/HER2−D	Forward-Universal	GGTGTTTAAGGTGAGTGTTT	50.5	62	cg21999471	chr11:128,555,318	AX747861 (+1.5 Kb)	Poor	No	Forward	GGAGTTTTGGGTATATAGGATAGGTA
HR−/HER2−D	Reverse-Unmethylated	AAACAACYAAACACACTAAAACA	50.4		cg21999471	chr11:128,555,318	AX747861 (+ 1.5 Kb)			Reverse	ACTACAACCAAAACAAACAAC
HR−/HER2−D	Reverse-Methylated	AAACAACYAAACACACTAAAACG	51.3		cg21999471	chr11:128,555,318	AX747861 (+ 1.5 Kb)			Sequencing	GGTGTTTAAGGTGAGTGTTT
